# Supplementary material for: PfSRPK1 Regulates Asexual Blood Stage Schizogony and Is Essential for Male Gamete Formation
Source: Microbiol Spectr. 2022 Sep 12;10(5):e02141-22. doi: 10.1128/spectrum.02141-22 (PMC9602455; doi:10.1128/spectrum.02141-22)
Supplement: Supplemental file 1 — Data Set S1. Download spectrum.02141-22-s0001.xlsx, XLSX file, 0.1 MB [file spectrum.02141-22-s0001.xlsx]

## Sheet: Supplementary Data S1. Signific
PlasmoDB ID	baseMean	log2FoldChange	lfcSE	stat	pvalue	padj	LOG10p value	Differentially spliced in Pfsrpk1¯
PF3D7_1358600	1800.02	-4.86698	0.159679	-30.4798	4.82e-204	2.44e-200	203.317
PF3D7_1210200	1648.34	-5.67222	0.191652	-29.5964	1.66e-192	4.2e-189	191.78
PF3D7_1038400	1860.23	-5.10076	0.173023	-29.4802	5.17e-191	8.72e-188	190.287
PF3D7_1453500	2238.78	-5.79213	0.199567	-29.0235	3.32e-185	4.2e-182	184.478
PF3D7_1031000	2698.37	-5.22365	0.180221	-28.9847	1.03e-184	1.04e-181	183.989
PF3D7_0406200	8005.04	-4.73311	0.163564	-28.9374	4.04e-184	3.41e-181	183.393
PF3D7_1301200	1694.54	-6.56948	0.228482	-28.7527	8.38e-182	6.06e-179	181.077
PF3D7_0209000	1586.02	-5.7747	0.201594	-28.6451	1.84e-180	1.17e-177	179.735
PF3D7_1248400	1077.71	-5.17066	0.194462	-26.5896	8.95e-156	5.04e-153	155.048
PF3D7_1351600	1734.93	-3.98068	0.151748	-26.2322	1.14e-151	5.77e-149	150.943
PF3D7_0504500	881.4	-5.43542	0.207465	-26.1992	2.71e-151	1.25e-148	150.567	Yes
PF3D7_1131500	1015.56	-4.94437	0.190776	-25.9171	4.27e-148	1.8e-145	147.37
PF3D7_1020200	928.157	-4.78242	0.185728	-25.7497	3.25e-146	1.27e-143	145.488
PF3D7_1438800	846.729	-5.01984	0.197442	-25.4243	1.36e-142	4.91e-140	141.867
PF3D7_0930000	1008.02	-5.2784	0.207986	-25.3786	4.34e-142	1.46e-139	141.362
PF3D7_0621400	1245.73	-4.65572	0.183545	-25.3655	6.06e-142	1.92e-139	141.218
PF3D7_0722800	847.076	-5.23609	0.209645	-24.9759	1.12e-137	3.32e-135	136.952
PF3D7_1234700	1052.84	-4.67298	0.187432	-24.9315	3.39e-137	9.52e-135	136.47
PF3D7_0825700	929.308	-5.27875	0.214372	-24.6243	6.94e-134	1.85e-131	133.159
PF3D7_0825800	691.742	-5.45504	0.223613	-24.395	1.93e-131	4.89e-129	130.713
PF3D7_1147200	707.111	-4.82344	0.197879	-24.3757	3.1e-131	7.46e-129	130.509
PF3D7_0516500	1073.36	-3.80234	0.157602	-24.1261	1.33e-128	3.06e-126	127.876
PF3D7_0518800	745.08	-5.92076	0.248238	-23.8512	9.85e-126	2.17e-123	125.007
PF3D7_1120700	760.646	-4.35395	0.183819	-23.686	5.03e-124	1.06e-121	123.299
PF3D7_1362600	703.081	-4.76667	0.201632	-23.6404	1.48e-123	3e-121	122.83
PF3D7_0422300	1461.53	-4.22194	0.179117	-23.5708	7.68e-123	1.49e-120	122.115
PF3D7_0216000	935.235	-5.02805	0.213884	-23.5083	3.35e-122	6.28e-120	121.475
PF3D7_1454900	1019.43	-5.25995	0.224634	-23.4156	2.97e-121	5.36e-119	120.528
PF3D7_0114100	742.996	5.13013	0.219176	23.4065	3.67e-121	6.41e-119	120.435
PF3D7_1230100	1173.56	-4.00689	0.171245	-23.3986	4.42e-121	7.45e-119	120.355
PF3D7_1471600	707.329	-5.89004	0.25345	-23.2395	1.82e-119	2.97e-117	118.741
PF3D7_1141900	693.608	-5.18896	0.228005	-22.7581	1.19e-114	1.89e-112	113.923
PF3D7_0827200	510.018	-5.50023	0.243816	-22.5589	1.1e-112	1.68e-110	111.96
PF3D7_0804700	626.019	-4.9433	0.219151	-22.5566	1.16e-112	1.72e-110	111.937
PF3D7_1103500	594.433	-5.8011	0.257963	-22.4881	5.42e-112	7.84e-110	111.266	Yes
PF3D7_1338800	661.731	-4.56376	0.207589	-21.9846	4.05e-107	5.69e-105	106.393	Yes
PF3D7_0904200	480.037	-5.09748	0.232885	-21.8884	3.35e-106	4.58e-104	105.475
PF3D7_1471800	456.417	-4.70487	0.216143	-21.7674	4.73e-105	6.3e-103	104.325
PF3D7_1207700	507.698	-5.14703	0.237395	-21.6813	3.08e-104	4e-102	103.511
PF3D7_0320200	460.282	-4.97543	0.230113	-21.6217	1.12e-103	1.42e-101	102.95
PF3D7_0903800	577.677	-5.41982	0.253186	-21.4064	1.16e-101	1.44e-99	100.934
PF3D7_1346700	423.122	-4.88503	0.229145	-21.3185	7.65e-101	9.22e-99	100.116
PF3D7_0924600	776.294	-3.82862	0.179773	-21.297	1.21e-100	1.42e-98	99.917
PF3D7_0909500	1262.27	-3.5969	0.169071	-21.2745	1.96e-100	2.25e-98	99.7087
PF3D7_1006000	444.924	-5.49195	0.260497	-21.0825	1.15e-98	1.29e-96	97.9392
PF3D7_0816800	489.744	-4.84935	0.230041	-21.0804	1.2e-98	1.33e-96	97.9191	Yes
PF3D7_1325200	415.163	-4.50666	0.215312	-20.9309	2.8e-97	3.02e-95	96.5525	Yes
PF3D7_1431100	421.251	-4.84603	0.2324	-20.8521	1.46e-96	1.54e-94	95.8362
PF3D7_1247800	520.763	-4.19945	0.201719	-20.8183	2.95e-96	3.05e-94	95.5297
PF3D7_0203800	539.281	-4.35761	0.211299	-20.623	1.71e-94	1.73e-92	93.7678	Yes
PF3D7_1221400	891.774	-4.49553	0.219698	-20.4623	4.67e-93	4.63e-91	92.3308
PF3D7_1023100	393.461	-5.05182	0.248198	-20.354	4.28e-92	4.16e-90	91.3688
PF3D7_1213500	424.354	-4.21226	0.208311	-20.221	6.4e-91	6.11e-89	90.1941	Yes
PF3D7_1213400	463.535	-4.10904	0.204069	-20.1355	3.6e-90	3.38e-88	89.4432
PF3D7_0418800	405.683	-5.38128	0.267941	-20.0838	1.02e-89	9.4e-88	88.9906
PF3D7_0905300	422.759	-3.94881	0.197004	-20.0443	2.26e-89	2.04e-87	88.6456
PF3D7_1322900	499.145	-3.80873	0.191565	-19.8822	5.81e-88	5.16e-86	87.2359	Yes
PF3D7_1250400	399.264	-5.91045	0.297583	-19.8615	8.76e-88	7.64e-86	87.0576
PF3D7_1129600	515.314	-3.82494	0.195213	-19.5937	1.75e-85	1.5e-83	84.7571
PF3D7_0513700	410.564	-4.35704	0.222494	-19.5827	2.17e-85	1.83e-83	84.6635
PF3D7_1100100	483.822	-4.03657	0.206872	-19.5125	8.6e-85	7.14e-83	84.0654
PF3D7_1362900	378.824	-4.14156	0.213838	-19.3677	1.44e-83	1.18e-81	82.8403
PF3D7_1250100	603.114	-4.57878	0.237763	-19.2577	1.22e-82	9.77e-81	81.915
PF3D7_1474000	458.187	-3.78266	0.198473	-19.0588	5.55e-81	4.39e-79	80.2553
PF3D7_0303900	321.937	-4.79209	0.25331	-18.9179	8.12e-80	6.33e-78	79.0902
PF3D7_0509700	338.613	-5.06389	0.268598	-18.8531	2.77e-79	2.13e-77	78.5571
PF3D7_1430800	336.638	-4.7693	0.253707	-18.7985	7.77e-79	5.87e-77	78.1096
PF3D7_1319800	362.853	-4.82467	0.259651	-18.5813	4.55e-77	3.39e-75	76.3419
PF3D7_1233200.1	459.108	-3.46309	0.186545	-18.5644	6.23e-77	4.57e-75	76.2052
PF3D7_0518700	312.376	-4.76499	0.25689	-18.5487	8.35e-77	6.04e-75	76.0783
PF3D7_1302100	1005.63	-2.92737	0.158022	-18.5251	1.3e-76	9.24e-75	75.8873
PF3D7_1457100	632.002	-3.11233	0.168546	-18.4657	3.9e-76	2.74e-74	75.4092
PF3D7_1454800	281.242	-4.83601	0.261997	-18.4583	4.47e-76	3.1e-74	75.3494
PF3D7_0515600	302.552	-4.23334	0.230769	-18.3445	3.65e-75	2.5e-73	74.4376	Yes
PF3D7_1144800	322.909	-4.02917	0.219726	-18.3372	4.18e-75	2.82e-73	74.3793
PF3D7_1107900	708.664	-3.66873	0.201176	-18.2364	2.65e-74	1.77e-72	73.5759
PF3D7_1214500	352.131	-4.19046	0.230605	-18.1716	8.67e-74	5.7e-72	73.062	Yes
PF3D7_1323000	387.389	-3.61954	0.199293	-18.1619	1.03e-73	6.71e-72	72.9857	Yes
PF3D7_1240600	508.287	-4.20651	0.233001	-18.0536	7.39e-73	4.73e-71	72.1315
PF3D7_1109100	335.538	-6.01382	0.333416	-18.037	9.98e-73	6.32e-71	72.0007
PF3D7_0813800	428.264	-3.2231	0.180405	-17.8659	2.18e-71	1.36e-69	70.6624
PF3D7_1421800	304.891	-4.59929	0.258277	-17.8076	6.17e-71	3.81e-69	70.2095
PF3D7_1221100.1	262.836	-4.68	0.263162	-17.7837	9.45e-71	5.76e-69	70.0244
PF3D7_0222100	289.207	3.50619	0.198363	17.6757	6.46e-70	3.89e-68	69.19
PF3D7_0712800	418.299	-4.60933	0.262345	-17.5697	4.2e-69	2.5e-67	68.3767
PF3D7_1341800	410.61	-3.61707	0.206256	-17.5368	7.51e-69	4.42e-67	68.1244
PF3D7_1435200	538.635	-3.02696	0.17274	-17.5232	9.53e-69	5.55e-67	68.0208
PF3D7_0213800	250.403	-4.20639	0.240721	-17.4741	2.26e-68	1.3e-66	67.6465
PF3D7_1343000	3560.41	2.31719	0.133678	17.3341	2.6e-67	1.48e-65	66.585
PF3D7_0514500	283.843	-5.21475	0.301322	-17.3062	4.22e-67	2.37e-65	66.3744
PF3D7_1018400	250.963	-4.42645	0.255865	-17.2999	4.71e-67	2.62e-65	66.3271
PF3D7_1426500	294.141	-4.06626	0.235106	-17.2955	5.09e-67	2.8e-65	66.2933
PF3D7_1146800	287.006	-4.14238	0.241168	-17.1763	3.99e-66	2.17e-64	65.3987
PF3D7_0922300	264.141	-4.60997	0.27113	-17.0028	7.83e-65	4.21e-63	64.1064	Yes
PF3D7_0630200	260.319	-5.02719	0.297943	-16.873	7.11e-64	3.79e-62	63.1483
PF3D7_0517800	230.402	-4.5207	0.268169	-16.8577	9.22e-64	4.86e-62	63.0355
PF3D7_1466800	538.256	-2.89613	0.172287	-16.8099	2.07e-63	1.08e-61	62.6848
PF3D7_1455800	324.825	-3.49596	0.208261	-16.7864	3.07e-63	1.58e-61	62.513
PF3D7_0502300	228.109	-5.17697	0.308954	-16.7564	5.08e-63	2.6e-61	62.2941
PF3D7_1469900	371.484	-3.24653	0.193774	-16.7542	5.28e-63	2.67e-61	62.2775	Yes
PF3D7_1407000	210.922	-4.51247	0.270614	-16.6749	1.99e-62	9.99e-61	61.7002
PF3D7_0732000	165.952	5.44438	0.328996	16.5485	1.64e-61	8.15e-60	60.7845
PF3D7_0715400	351.62	-3.34154	0.203081	-16.4543	7.82e-61	3.84e-59	60.1069
PF3D7_1471700	268.033	-6.13252	0.372755	-16.4519	8.13e-61	3.96e-59	60.09
PF3D7_1356000	227.895	-4.90049	0.299188	-16.3793	2.69e-60	1.3e-58	59.5705
PF3D7_1475500	386.7	-3.38404	0.206636	-16.3768	2.8e-60	1.34e-58	59.5526
PF3D7_1461800	319.212	-4.06274	0.249445	-16.2871	1.22e-59	5.76e-58	58.9141
PF3D7_0421300	240.364	-3.83358	0.235444	-16.2823	1.32e-59	6.18e-58	58.88
PF3D7_1235000	226.053	-4.61674	0.283685	-16.2742	1.5e-59	6.99e-58	58.8225
PF3D7_0719200	196.474	-4.23419	0.26683	-15.8685	1.05e-56	4.82e-55	55.98	Yes
PF3D7_1476500	196.642	-4.36191	0.27491	-15.8667	1.08e-56	4.92e-55	55.9674
PF3D7_1201600	268.025	-4.05457	0.257355	-15.7548	6.37e-56	2.88e-54	55.196
PF3D7_1465700	192.194	-4.93626	0.314361	-15.7025	1.45e-55	6.51e-54	54.8376	Yes
PF3D7_0915800	263.197	-3.22122	0.205264	-15.6931	1.69e-55	7.49e-54	54.773
PF3D7_0616500	195.833	-4.7364	0.305322	-15.5128	2.84e-54	1.25e-52	53.5466
PF3D7_0612500	185.756	-4.3355	0.280259	-15.4696	5.56e-54	2.43e-52	53.2548
PF3D7_0729900	391.006	-2.70501	0.17542	-15.4202	1.2e-53	5.17e-52	52.9216	Yes
PF3D7_1219300	348.16	-2.91293	0.188908	-15.4198	1.2e-53	5.17e-52	52.9193
PF3D7_0208900	199.943	-3.98975	0.259553	-15.3716	2.54e-53	1.08e-51	52.5958
PF3D7_0110000	258.357	-3.3437	0.218421	-15.3085	6.71e-53	2.82e-51	52.1732
PF3D7_1222800	181.999	-5.10036	0.333177	-15.3083	6.74e-53	2.82e-51	52.1717
PF3D7_0522900	215.298	-3.56681	0.23317	-15.297	8e-53	3.32e-51	52.0968
PF3D7_1412500	839.108	-2.32717	0.152612	-15.2489	1.67e-52	6.88e-51	51.7765
PF3D7_1253000	539.166	2.58429	0.169638	15.2342	2.1e-52	8.56e-51	51.6785
PF3D7_0805100	347.954	-3.26123	0.214363	-15.2136	2.87e-52	1.16e-50	51.5417
PF3D7_0801900	487.467	-3.01449	0.198572	-15.1808	4.74e-52	1.9e-50	51.3243
PF3D7_1146100	181.145	-4.77853	0.315429	-15.1493	7.66e-52	3.05e-50	51.1158
PF3D7_1327100	194.741	-5.11129	0.339211	-15.0682	2.62e-51	1.04e-49	50.5812	Yes
PF3D7_0421100	172.316	-4.3438	0.288722	-15.0449	3.73e-51	1.46e-49	50.4284
PF3D7_1476600	181.146	-4.44576	0.295937	-15.0226	5.22e-51	2.03e-49	50.2825
PF3D7_1340400	182.308	-5.49073	0.368712	-14.8917	3.73e-50	1.44e-48	49.4278
PF3D7_0922200	6151.89	1.86631	0.125421	14.8804	4.42e-50	1.69e-48	49.3546
PF3D7_1360500	227.597	-3.15553	0.21243	-14.8544	6.51e-50	2.48e-48	49.1864	Yes
PF3D7_1306500	159.012	-4.22369	0.284887	-14.8258	9.98e-50	3.77e-48	49.001
PF3D7_1319000	288.181	-2.68904	0.1814	-14.8238	1.03e-49	3.85e-48	48.9881
PF3D7_1033800	161.087	-4.61133	0.312053	-14.7774	2.05e-49	7.63e-48	48.6884	Yes
PF3D7_0213600	169.2	-3.76962	0.255622	-14.7468	3.22e-49	1.19e-47	48.4916	Yes
PF3D7_0718000	203.696	-3.36226	0.228681	-14.7029	6.18e-49	2.27e-47	48.209	Yes
PF3D7_0302100	347.289	-7.59558	0.517254	-14.6844	8.11e-49	2.95e-47	48.0908
PF3D7_0721700	174.409	-3.81592	0.261644	-14.5844	3.53e-48	1.28e-46	47.4521
PF3D7_1309400	1402.46	-2.73445	0.187644	-14.5726	4.2e-48	1.51e-46	47.3769
PF3D7_1318300	560.452	-2.36104	0.162031	-14.5715	4.27e-48	1.52e-46	47.3701
PF3D7_1206500	150.641	-3.99494	0.276242	-14.4617	2.11e-47	7.48e-46	46.6749
PF3D7_0517500	163.002	-3.73303	0.258602	-14.4354	3.1e-47	1.09e-45	46.509
PF3D7_0311700	199.564	-3.3767	0.233949	-14.4335	3.19e-47	1.11e-45	46.4966	Yes
PF3D7_1451600	165.016	-4.19397	0.290795	-14.4224	3.74e-47	1.3e-45	46.4271
PF3D7_1470500	228.836	-3.42118	0.237756	-14.3895	6.03e-47	2.07e-45	46.22
PF3D7_1211000	235.367	-4.30503	0.299555	-14.3714	7.82e-47	2.67e-45	46.1067
PF3D7_1316700	162.309	-4.71622	0.328238	-14.3683	8.18e-47	2.78e-45	46.0871	Yes
PF3D7_0828000	148.109	-4.54021	0.316224	-14.3576	9.55e-47	3.22e-45	46.0199
PF3D7_0728700	153.333	-4.14041	0.288551	-14.3489	1.08e-46	3.63e-45	45.9659
PF3D7_0510700	168.686	-5.53787	0.386124	-14.3422	1.19e-46	3.97e-45	45.9238
PF3D7_1216500	156.477	-4.99952	0.350468	-14.2653	3.6e-46	1.19e-44	45.4435
PF3D7_0420900	160.042	-3.79464	0.266232	-14.2532	4.28e-46	1.41e-44	45.3682	Yes
PF3D7_0708600	149.81	-4.70283	0.330803	-14.2164	7.25e-46	2.37e-44	45.1398
PF3D7_1471500	283.726	-2.59383	0.182965	-14.1767	1.28e-45	4.14e-44	44.8936	Yes
PF3D7_0927200	203.371	-3.36123	0.237431	-14.1566	1.7e-45	5.48e-44	44.7697
PF3D7_1128300	162.901	-3.46301	0.245838	-14.0865	4.6e-45	1.46e-43	44.3376	Yes
PF3D7_1202300	215.014	-3.21898	0.228511	-14.0868	4.58e-45	1.46e-43	44.3391	Yes
PF3D7_0936600	164.816	-3.88844	0.276385	-14.069	5.89e-45	1.86e-43	44.2296
PF3D7_0414500	143.208	-4.92657	0.350195	-14.0681	5.97e-45	1.88e-43	44.2243	Yes
PF3D7_0712000	167.734	-3.77432	0.268743	-14.0443	8.34e-45	2.61e-43	44.0786
PF3D7_1126800	138.823	-4.35134	0.310454	-14.016	1.24e-44	3.86e-43	43.9053
PF3D7_0625100	164.437	-4.36606	0.312253	-13.9825	1.99e-44	6.15e-43	43.7002
PF3D7_0715200	1729.43	-2.17688	0.156126	-13.9431	3.46e-44	1.06e-42	43.4604
PF3D7_0808600	188.804	-3.15828	0.23074	-13.6877	1.2e-42	3.67e-41	41.9196
PF3D7_0510300	132.839	-4.37644	0.320505	-13.6548	1.89e-42	5.73e-41	41.7236
PF3D7_1403800	145.626	-3.64451	0.267785	-13.6098	3.5e-42	1.05e-40	41.4559
PF3D7_1017300.1	515.532	-2.31472	0.170299	-13.5921	4.46e-42	1.34e-40	41.3506
PF3D7_1474400	223.344	-2.8622	0.212402	-13.4754	2.18e-41	6.5e-40	40.6607
PF3D7_1348400	1454.1	-2.05132	0.152423	-13.4581	2.76e-41	8.17e-40	40.559
PF3D7_1413200	134.483	-3.94964	0.293598	-13.4526	2.97e-41	8.75e-40	40.5267
PF3D7_1104600	130.782	-4.44121	0.331397	-13.4015	5.93e-41	1.73e-39	40.2272
PF3D7_0607700	1588.53	-2.21776	0.165523	-13.3985	6.17e-41	1.79e-39	40.2098
PF3D7_1241400	338.357	-3.06365	0.229696	-13.3378	1.39e-40	4.03e-39	39.8556
PF3D7_1415700	271.231	-2.59503	0.19484	-13.3188	1.8e-40	5.18e-39	39.7445
PF3D7_1429300	227.864	-3.1713	0.238184	-13.3145	1.91e-40	5.45e-39	39.7197	Yes
PF3D7_1245600	122.633	-4.40854	0.332313	-13.2663	3.63e-40	1.03e-38	39.4397
PF3D7_1466000	131.964	-5.02114	0.380299	-13.2031	8.41e-40	2.38e-38	39.075	Yes
PF3D7_0413100	124.698	-4.05412	0.308265	-13.1514	1.67e-39	4.69e-38	38.7774
PF3D7_1467600	187.243	-3.53758	0.269108	-13.1456	1.8e-39	5.05e-38	38.7436
PF3D7_0520900	2436.62	1.73457	0.132152	13.1256	2.35e-39	6.53e-38	38.6291
PF3D7_1473700	213.404	-3.03841	0.231661	-13.1158	2.67e-39	7.4e-38	38.5728
PF3D7_0320400	199.698	-2.77587	0.211866	-13.102	3.21e-39	8.82e-38	38.494
PF3D7_1469600	281.969	-2.59006	0.198103	-13.0743	4.62e-39	1.26e-37	38.3355
PF3D7_1122900	156.799	-3.6957	0.28329	-13.0456	6.73e-39	1.83e-37	38.1719
PF3D7_0412700	130.615	-3.95283	0.303555	-13.0218	9.2e-39	2.49e-37	38.0362
PF3D7_0412900	121.752	-3.89503	0.299179	-13.019	9.54e-39	2.57e-37	38.0206	Yes
PF3D7_1115200	1214.91	-2.16489	0.166329	-13.0157	9.96e-39	2.67e-37	38.0017
PF3D7_0109100	315.937	-2.37419	0.183136	-12.9641	1.96e-38	5.21e-37	37.7087
PF3D7_0912200	145.265	-3.21035	0.247735	-12.9588	2.09e-38	5.55e-37	37.679
PF3D7_1416700	131.941	-5.43029	0.419949	-12.9308	3.02e-38	7.95e-37	37.5207
PF3D7_0726200	289.643	-2.59095	0.200817	-12.902	4.38e-38	1.15e-36	37.3582
PF3D7_0630000	114.393	-4.66485	0.362292	-12.876	6.15e-38	1.6e-36	37.2113
PF3D7_1318700	593.082	-2.08147	0.161785	-12.8657	7.02e-38	1.82e-36	37.1536
PF3D7_1319600	144.06	-3.61743	0.282234	-12.8171	1.31e-37	3.4e-36	36.8811
PF3D7_1029600	3839.7	1.97316	0.154074	12.8066	1.51e-37	3.87e-36	36.822
PF3D7_0214300	174.345	-3.08528	0.241786	-12.7603	2.73e-37	6.98e-36	36.5638
PF3D7_1032000	487.706	-2.40513	0.189251	-12.7087	5.29e-37	1.35e-35	36.2766
PF3D7_0808700	263.083	-2.24508	0.176681	-12.707	5.41e-37	1.37e-35	36.2668
PF3D7_0624300	114.807	-4.88819	0.384903	-12.6998	5.93e-37	1.49e-35	36.2272	Yes
PF3D7_1361300	110	-4.22793	0.333279	-12.6859	7.08e-37	1.77e-35	36.1498	Yes
PF3D7_1113900	109.854	-4.2935	0.338706	-12.6762	8.01e-37	2e-35	36.0963
PF3D7_1101700	102.744	3.78525	0.298985	12.6603	9.81e-37	2.43e-35	36.0084
PF3D7_0530800	157.962	-3.58545	0.284046	-12.6228	1.58e-36	3.91e-35	35.8008	Yes
PF3D7_1204400	113.988	-4.36609	0.34632	-12.6071	1.93e-36	4.74e-35	35.7146	Yes
PF3D7_1331400	715.933	-1.9957	0.158477	-12.593	2.31e-36	5.64e-35	35.637
PF3D7_1134600	157.382	-3.15163	0.250561	-12.5783	2.78e-36	6.76e-35	35.556
PF3D7_1346800	114.979	-4.48566	0.356923	-12.5676	3.18e-36	7.71e-35	35.4971
PF3D7_1476700	132.657	-3.88917	0.310288	-12.5341	4.86e-36	1.17e-34	35.3134
PF3D7_1466600	107.27	-4.31284	0.346467	-12.4481	1.43e-35	3.44e-34	34.8439
PF3D7_1014100	812.476	1.82997	0.14703	12.4463	1.46e-35	3.5e-34	34.8342
PF3D7_1027900	129.046	-3.31197	0.266734	-12.4168	2.12e-35	5.04e-34	34.6738	Yes
PF3D7_0406900	114.329	-4.74597	0.382959	-12.3929	2.85e-35	6.75e-34	34.5444
PF3D7_0302200	11714.2	1.65411	0.133953	12.3484	4.97e-35	1.16e-33	34.3038
PF3D7_0603600	121.163	-3.54278	0.286898	-12.3486	4.96e-35	1.16e-33	34.3047
PF3D7_1446100	155.776	-2.90265	0.235091	-12.347	5.06e-35	1.18e-33	34.2959
PF3D7_0615100	101.111	-4.4652	0.362286	-12.3251	6.64e-35	1.54e-33	34.178
PF3D7_0602000	527.408	-2.10233	0.171238	-12.2772	1.2e-34	2.77e-33	33.9206
PF3D7_0604400	304.441	-5.37847	0.43848	-12.2662	1.38e-34	3.17e-33	33.8612
PF3D7_1026100	113.22	-3.97746	0.325628	-12.2147	2.59e-34	5.94e-33	33.586	Yes
PF3D7_0411000	1750.41	-2.52631	0.207932	-12.1497	5.76e-34	1.31e-32	33.2397
PF3D7_1202100.1	328.003	-2.23262	0.184057	-12.13	7.32e-34	1.66e-32	33.1353
PF3D7_0920300	152.662	-3.26697	0.269766	-12.1104	9.31e-34	2.1e-32	33.0312	Yes
PF3D7_0418000	295.743	-2.31849	0.191456	-12.1098	9.37e-34	2.11e-32	33.0281
PF3D7_0408700	99.7909	-4.02401	0.332936	-12.0864	1.25e-33	2.79e-32	32.9046
PF3D7_1372100	103.431	-5.07322	0.421244	-12.0434	2.1e-33	4.68e-32	32.6777
PF3D7_1461700	108.938	-5.25927	0.437987	-12.0078	3.23e-33	7.17e-32	32.4905
PF3D7_0223500	361.648	-2.75972	0.230092	-11.994	3.82e-33	8.44e-32	32.418	Yes
PF3D7_1427100	793.641	-1.77712	0.14901	-11.9262	8.64e-33	1.9e-31	32.0633
PF3D7_0528900	96.6277	-4.62994	0.389938	-11.8735	1.62e-32	3.56e-31	31.7892
PF3D7_0712300	134.48	-3.31195	0.279258	-11.8598	1.91e-32	4.18e-31	31.7181
PF3D7_0605600	112.687	-3.56327	0.30065	-11.8519	2.1e-32	4.57e-31	31.677
PF3D7_0412400	117.324	-3.14503	0.266418	-11.8049	3.68e-32	7.97e-31	31.4336	Yes
PF3D7_0304100	2229.77	-1.91174	0.162154	-11.7897	4.41e-32	9.5e-31	31.3555
PF3D7_0506400	96.2535	-4.67978	0.398307	-11.7492	7.13e-32	1.53e-30	31.1469
PF3D7_1128600	97.3684	-3.79683	0.323777	-11.7267	9.3e-32	1.99e-30	31.0314
PF3D7_1369300	95.371	-4.55398	0.391406	-11.6349	2.74e-31	5.82e-30	30.5625
PF3D7_1345000	123.5	-3.0563	0.262907	-11.625	3.07e-31	6.51e-30	30.5123	Yes
PF3D7_1019100	488.197	-2.36334	0.203713	-11.6013	4.06e-31	8.56e-30	30.3917
PF3D7_1020300	138.772	-2.78451	0.24014	-11.5953	4.35e-31	9.14e-30	30.3614
PF3D7_1003700	184.603	-2.29983	0.198647	-11.5775	5.36e-31	1.12e-29	30.2709
PF3D7_0114200	69.1289	5.18089	0.447753	11.5709	5.79e-31	1.21e-29	30.2373
PF3D7_1235800	101.806	-3.32475	0.287843	-11.5506	7.33e-31	1.52e-29	30.1347	Yes
PF3D7_1449000	93.675	-4.03874	0.350349	-11.5278	9.56e-31	1.97e-29	30.0196
PF3D7_0827400	126.528	-2.84598	0.247084	-11.5183	1.07e-30	2.2e-29	29.9718
PF3D7_0417600	95.0722	-3.49317	0.303856	-11.4961	1.38e-30	2.83e-29	29.8602
PF3D7_1231000	348.782	-1.98063	0.172556	-11.4782	1.7e-30	3.46e-29	29.7701
PF3D7_0515500	174.143	-2.85638	0.249837	-11.433	2.86e-30	5.82e-29	29.5433
PF3D7_0311400	179.61	-2.46215	0.21627	-11.3846	4.99e-30	1.01e-28	29.3021
PF3D7_0314700	175.408	-2.37646	0.209078	-11.3664	6.15e-30	1.24e-28	29.2113
PF3D7_0107300	115.909	-3.13101	0.275532	-11.3635	6.35e-30	1.28e-28	29.197
PF3D7_1224200	209.987	-2.34466	0.207099	-11.3215	1.03e-29	2.05e-28	28.9883	Yes
PF3D7_0805300	468.021	-1.91012	0.168789	-11.3166	1.09e-29	2.16e-28	28.9642
PF3D7_1124500	128.676	-2.94483	0.260548	-11.3024	1.28e-29	2.53e-28	28.894
PF3D7_1478000	187.603	-2.55913	0.226484	-11.2994	1.32e-29	2.61e-28	28.879
PF3D7_1140500	130.312	-2.88117	0.25554	-11.2749	1.75e-29	3.44e-28	28.7578
PF3D7_0900100	107.636	-3.17655	0.281758	-11.274	1.76e-29	3.46e-28	28.7537
PF3D7_1477700	103.224	-5.67271	0.503551	-11.2654	1.94e-29	3.8e-28	28.7113
PF3D7_1362100	88.7814	-3.94778	0.351444	-11.233	2.81e-29	5.46e-28	28.5517	Yes
PF3D7_1012400	3037.51	1.81816	0.162308	11.2019	3.99e-29	7.74e-28	28.3988
PF3D7_1423600	233.048	-2.32661	0.207923	-11.1898	4.58e-29	8.84e-28	28.3395
PF3D7_0833500	557.168	-2.2165	0.198756	-11.1519	7.01e-29	1.35e-27	28.1542	Yes
PF3D7_1362700	425.579	-1.9689	0.176964	-11.126	9.37e-29	1.8e-27	28.028
PF3D7_1035500	1953.6	1.47655	0.132879	11.112	1.1e-28	2.09e-27	27.96
PF3D7_1220700	83.2574	-3.76392	0.339596	-11.0835	1.51e-28	2.87e-27	27.8216	Yes
PF3D7_0712600	89.3442	-4.15584	0.375294	-11.0736	1.69e-28	3.2e-27	27.7732
PF3D7_0507500	1375.54	1.50684	0.136217	11.0621	1.92e-28	3.62e-27	27.7176
PF3D7_1465800	168.618	-2.27151	0.205645	-11.0458	2.3e-28	4.32e-27	27.6386
PF3D7_1238000	318.751	-2.12639	0.192516	-11.0453	2.31e-28	4.33e-27	27.6362
PF3D7_1428400	98.2056	-3.62896	0.328569	-11.0448	2.32e-28	4.34e-27	27.6338	Yes
PF3D7_0809200	307.888	-2.14378	0.194341	-11.031	2.71e-28	5.04e-27	27.5675
PF3D7_0731600	718.328	1.58511	0.145244	10.9134	9.94e-28	1.84e-26	27.0025
PF3D7_1010400	191.391	-2.25815	0.207376	-10.8892	1.3e-27	2.39e-26	26.8867
PF3D7_1322700	163.044	-2.47085	0.226905	-10.8894	1.3e-27	2.39e-26	26.8876
PF3D7_1236200	663.564	-1.55668	0.143124	-10.8765	1.49e-27	2.74e-26	26.8262
PF3D7_1319200	81.0192	-3.45868	0.320191	-10.8019	3.37e-27	6.16e-26	26.4724
PF3D7_1455000	78.6657	-3.82817	0.354765	-10.7907	3.81e-27	6.93e-26	26.4194	Yes
PF3D7_1035400	991.938	1.43557	0.13324	10.7743	4.55e-27	8.26e-26	26.3419
PF3D7_0611500	102.625	-3.025	0.281008	-10.7648	5.04e-27	9.12e-26	26.2972
PF3D7_1417000	76.3556	-3.95885	0.368126	-10.7541	5.67e-27	1.02e-25	26.2464
PF3D7_1316000	74.412	-4.16891	0.389891	-10.6925	1.1e-26	1.98e-25	25.9572	Yes
PF3D7_1206100	107.094	-2.90402	0.271622	-10.6914	1.12e-26	2e-25	25.952	Yes
PF3D7_0809700	115.358	-2.8737	0.269074	-10.68	1.26e-26	2.25e-25	25.8985
PF3D7_0608600	224.115	-2.19035	0.20541	-10.6633	1.51e-26	2.68e-25	25.8208
PF3D7_0711700	100.661	-3.3029	0.309749	-10.6632	1.51e-26	2.68e-25	25.82
PF3D7_1006100	113.784	-2.80124	0.262848	-10.6573	1.61e-26	2.84e-25	25.7925
PF3D7_1251200	1396.63	1.41424	0.132794	10.6498	1.75e-26	3.07e-25	25.7577
PF3D7_1131600	96.8797	-2.92272	0.275494	-10.609	2.71e-26	4.74e-25	25.5678
PF3D7_1122600	114.94	-2.78463	0.262513	-10.6076	2.75e-26	4.8e-25	25.5609	Yes
PF3D7_1426300	126.681	-2.52117	0.237706	-10.6063	2.79e-26	4.85e-25	25.5549
PF3D7_0928100	73.4323	-4.12724	0.389305	-10.6015	2.93e-26	5.08e-25	25.533
PF3D7_0510800	75.2431	-4.25868	0.402644	-10.5768	3.82e-26	6.6e-25	25.4181
PF3D7_0923700	82.5932	-3.51977	0.332851	-10.5746	3.91e-26	6.73e-25	25.4081	Yes
PF3D7_1324900	11889.2	1.64307	0.155836	10.5436	5.44e-26	9.33e-25	25.2647
PF3D7_1220000	83.7033	-5.51381	0.527241	-10.4578	1.35e-25	2.31e-24	24.87
PF3D7_0305800	70.1422	-4.13576	0.395638	-10.4534	1.41e-25	2.41e-24	24.8497
PF3D7_1035700	1407.87	1.4437	0.138322	10.4373	1.68e-25	2.85e-24	24.7758
PF3D7_1300600	403.532	-1.76913	0.169624	-10.4297	1.81e-25	3.07e-24	24.7413
C2H85_pgt30	237.844	-2.16224	0.207373	-10.4269	1.87e-25	3.15e-24	24.7282
PF3D7_1456400	70.149	-4.32022	0.414386	-10.4256	1.89e-25	3.19e-24	24.7224
PF3D7_0622100	109.764	-2.9536	0.283335	-10.4244	1.92e-25	3.21e-24	24.7171
PF3D7_1325800	98.1347	-2.99032	0.286882	-10.4235	1.94e-25	3.23e-24	24.7129
PF3D7_0918500	1351.79	1.65254	0.158669	10.415	2.12e-25	3.53e-24	24.6742
PF3D7_0822900	1708.28	1.39865	0.134868	10.3705	3.38e-25	5.6e-24	24.4715
PF3D7_1218800	99.1682	-2.80384	0.27108	-10.3432	4.49e-25	7.43e-24	24.3476	Yes
PF3D7_1466200	727.447	-1.68698	0.163636	-10.3094	6.39e-25	1.05e-23	24.1944
PF3D7_0632800	235.303	-2.17529	0.211013	-10.3088	6.43e-25	1.06e-23	24.1918	Yes
PF3D7_0723300	868.837	-1.52129	0.148066	-10.2744	9.19e-25	1.51e-23	24.0367
PF3D7_1335900	112.482	-2.51448	0.244877	-10.2683	9.79e-25	1.6e-23	24.0093
PF3D7_1239400	70.0435	-4.40661	0.43048	-10.2365	1.36e-24	2.21e-23	23.8663
PF3D7_1141100	402.309	-5.21173	0.510096	-10.2172	1.66e-24	2.69e-23	23.7795
PF3D7_1434900	90.6999	-3.10549	0.304173	-10.2096	1.8e-24	2.9e-23	23.7457
PF3D7_1025500	283.892	-2.09662	0.20564	-10.1956	2.07e-24	3.34e-23	23.683	Yes
PF3D7_0601600	185.906	-2.06316	0.202847	-10.171	2.67e-24	4.29e-23	23.5733
PF3D7_1035300	2404.55	1.49583	0.147089	10.1696	2.71e-24	4.34e-23	23.5668
PF3D7_0926300	143.531	-2.21906	0.21823	-10.1684	2.74e-24	4.38e-23	23.5618	Yes
PF3D7_1001200	105.732	2.48918	0.244812	10.1677	2.76e-24	4.4e-23	23.5585
PF3D7_0418600	681.479	1.43921	0.141585	10.165	2.84e-24	4.51e-23	23.5463
C2H85_pgt22	224.544	-2.13762	0.210538	-10.1532	3.21e-24	5.07e-23	23.4938
PF3D7_1342800	726.96	-1.56734	0.1545	-10.1446	3.5e-24	5.52e-23	23.4557
PF3D7_1001600	1941.53	1.53906	0.151803	10.1386	3.73e-24	5.86e-23	23.4288
PF3D7_0831300	96.4692	-2.64184	0.260979	-10.1228	4.38e-24	6.86e-23	23.3589
PF3D7_1130800	76.1598	-3.25398	0.322027	-10.1047	5.27e-24	8.23e-23	23.2784
PF3D7_1214800	76.1838	-3.41423	0.338165	-10.0963	5.74e-24	8.93e-23	23.2414
PF3D7_1124600	1111.02	1.47427	0.146533	10.061	8.22e-24	1.28e-22	23.0853
PF3D7_1475400	188.393	-1.95425	0.194263	-10.0598	8.31e-24	1.29e-22	23.0802
PF3D7_1425600	66.8539	-4.55802	0.453542	-10.0498	9.2e-24	1.42e-22	23.0362
PF3D7_0620700	284.269	-1.8786	0.187452	-10.0218	1.22e-23	1.88e-22	22.9126
PF3D7_1406300	317.441	1.59606	0.159355	10.0157	1.3e-23	1.99e-22	22.886
PF3D7_0906400	64.0912	-4.48105	0.447756	-10.0078	1.41e-23	2.15e-22	22.8512
PF3D7_1348700	75.1603	-3.39061	0.338911	-10.0044	1.46e-23	2.22e-22	22.8365
PF3D7_0627600	97.5515	-2.56173	0.256157	-10.0006	1.51e-23	2.3e-22	22.8197
PF3D7_0508300	1024.73	1.41904	0.141923	9.99865	1.54e-23	2.34e-22	22.8111
PF3D7_0307900	109.594	-2.62048	0.262106	-9.9978	1.56e-23	2.35e-22	22.8074
PF3D7_1246900	127.678	-2.3163	0.232067	-9.98116	1.84e-23	2.78e-22	22.7345
PF3D7_1350800	81.9054	-3.50875	0.352582	-9.95161	2.48e-23	3.73e-22	22.6053
PF3D7_1006300	63.2101	-4.07067	0.409437	-9.94211	2.73e-23	4.09e-22	22.5638
PF3D7_1338400	99.1213	-2.7199	0.273797	-9.934	2.96e-23	4.42e-22	22.5285
PF3D7_0424800	267.183	1.71474	0.173265	9.89663	4.31e-23	6.39e-22	22.366
PF3D7_0717600	674.448	-1.68552	0.170309	-9.89682	4.3e-23	6.39e-22	22.3668	Yes
PF3D7_0901700	196.09	2.02913	0.205447	9.87662	5.26e-23	7.78e-22	22.2792
PF3D7_0624900	63.1954	-3.75382	0.380203	-9.87321	5.44e-23	8.03e-22	22.2644	Yes
PF3D7_0503200	483.828	-1.74074	0.176414	-9.86732	5.77e-23	8.46e-22	22.2389
PF3D7_1014200	75.8591	-3.33162	0.337638	-9.86744	5.76e-23	8.46e-22	22.2394
PF3D7_0801400	64.5294	-3.85238	0.391721	-9.83452	7.99e-23	1.17e-21	22.0972
PF3D7_1429200	76.0423	-3.21231	0.326779	-9.83022	8.34e-23	1.22e-21	22.0786
PF3D7_0926400	1075.72	-1.54587	0.158158	-9.7742	1.45e-22	2.11e-21	21.8377	Yes
PF3D7_0504700	92.6658	-2.71851	0.278649	-9.75606	1.74e-22	2.52e-21	21.76
PF3D7_0318000	63.3789	-4.81165	0.498202	-9.65803	4.55e-22	6.57e-21	21.3425
PF3D7_0405700	320.515	-1.8131	0.187756	-9.65668	4.61e-22	6.64e-21	21.3367
PF3D7_0925900	2261.73	1.37931	0.142844	9.65603	4.63e-22	6.66e-21	21.334
PF3D7_1236500	62.0092	-3.98182	0.412608	-9.65037	4.9e-22	7.02e-21	21.31
PF3D7_1104500	68.6241	-3.43737	0.356441	-9.64361	5.23e-22	7.48e-21	21.2814
C2H85_pgt29	694.83	-1.95362	0.203127	-9.61774	6.73e-22	9.59e-21	21.172
PF3D7_1030900	166.687	-1.97462	0.206004	-9.5854	9.21e-22	1.31e-20	21.0357
PF3D7_1403000	58.8002	-4.70929	0.491383	-9.58375	9.36e-22	1.33e-20	21.0288
PF3D7_0815900	66.4231	-3.24233	0.339004	-9.56428	1.13e-21	1.6e-20	20.947
C2H85_pgt23	726.042	-2.08428	0.21815	-9.55436	1.24e-21	1.75e-20	20.9054
PF3D7_1209100	103.842	-2.46469	0.259402	-9.50141	2.07e-21	2.91e-20	20.6839
PF3D7_1321000	88.633	-6.47087	0.682467	-9.48158	2.5e-21	3.51e-20	20.6012
PF3D7_1020100	91.8006	-2.56857	0.27135	-9.4659	2.91e-21	4.07e-20	20.536
PF3D7_0724900	1126.2	-1.69557	0.179322	-9.45542	3.22e-21	4.49e-20	20.4925
PF3D7_0613900	1659.45	1.289	0.136333	9.45477	3.24e-21	4.5e-20	20.4898
PF3D7_1206900	64.1525	-3.40271	0.361218	-9.42013	4.51e-21	6.25e-20	20.3463
PF3D7_0525800	3877.48	1.38104	0.146732	9.41199	4.87e-21	6.73e-20	20.3126
PF3D7_1222600	80.8366	-2.64092	0.280939	-9.40034	5.44e-21	7.5e-20	20.2645
PF3D7_1334500	239.868	1.66224	0.177104	9.38569	6.25e-21	8.6e-20	20.2041
PF3D7_0803400	735.693	-1.83365	0.195443	-9.38199	6.47e-21	8.88e-20	20.1888
PF3D7_1137600	54.828	-3.85402	0.412919	-9.3336	1.02e-20	1.4e-19	19.99
PF3D7_0104200	632.524	1.37476	0.147321	9.33173	1.04e-20	1.42e-19	19.9823
PF3D7_0709900	166.819	-2.27359	0.244982	-9.28063	1.68e-20	2.29e-19	19.7735
PF3D7_0717800	99.4864	-2.52078	0.271785	-9.2749	1.78e-20	2.41e-19	19.7501
PF3D7_0313600	167.783	-1.9657	0.211973	-9.27337	1.8e-20	2.44e-19	19.7439
PF3D7_1401200	242.857	1.73461	0.187152	9.2685	1.89e-20	2.55e-19	19.724
PF3D7_1328600	55.2979	-3.69601	0.398974	-9.26379	1.97e-20	2.66e-19	19.7049
PF3D7_1143600	58.5166	-4.98305	0.537929	-9.26341	1.98e-20	2.66e-19	19.7033
PF3D7_1255200	136.508	-2.38914	0.258059	-9.25813	2.08e-20	2.78e-19	19.6818
PF3D7_1471100	3349.15	1.37982	0.149037	9.25822	2.08e-20	2.78e-19	19.6822
PF3D7_1246000	57.7844	-3.92167	0.423989	-9.24946	2.26e-20	3e-19	19.6466
PF3D7_1036000	492.387	1.42245	0.153991	9.23721	2.53e-20	3.36e-19	19.5969
PF3D7_1216700	166.987	-1.81836	0.196913	-9.23433	2.6e-20	3.44e-19	19.5852
PF3D7_0828700	91.3053	-2.52598	0.274297	-9.20893	3.29e-20	4.35e-19	19.4823
PF3D7_0819800	108.84	-2.17544	0.236336	-9.20487	3.42e-20	4.51e-19	19.4659	Yes
PF3D7_1404200	67.8867	-5.80156	0.631107	-9.19267	3.83e-20	5.04e-19	19.4166
PF3D7_0521900	113.238	-2.22379	0.242168	-9.18284	4.2e-20	5.51e-19	19.3769
PF3D7_0611600	656.281	-1.34739	0.146795	-9.17868	4.36e-20	5.71e-19	19.3601
PF3D7_1020800	76.3046	-2.80685	0.306179	-9.16736	4.85e-20	6.32e-19	19.3145
PF3D7_0727400	792.066	1.42919	0.156043	9.1589	5.24e-20	6.82e-19	19.2804
PF3D7_0703800	74.5173	-2.66062	0.290688	-9.15285	5.55e-20	7.19e-19	19.2561
PF3D7_1240400	591.299	-3.50455	0.382902	-9.15263	5.56e-20	7.19e-19	19.2552
PF3D7_1348800	60.3118	-3.31504	0.363037	-9.13141	6.76e-20	8.73e-19	19.17	Yes
PF3D7_0619300	235.973	-1.81155	0.198565	-9.12321	7.29e-20	9.39e-19	19.1371
PF3D7_0902800	546.383	1.36637	0.150131	9.10117	8.94e-20	1.15e-18	19.0488
PF3D7_1200600	196.55	-1.87415	0.206545	-9.07383	1.15e-19	1.47e-18	18.9397
PF3D7_0307300	54.3261	-3.52915	0.38896	-9.0733	1.15e-19	1.48e-18	18.9375
PF3D7_0525900	59.4483	-3.34314	0.368587	-9.07014	1.19e-19	1.52e-18	18.925
PF3D7_0918400	150.7	-1.83268	0.202466	-9.05178	1.41e-19	1.79e-18	18.8518	Yes
PF3D7_0927400	76.2984	-2.55617	0.283761	-9.00818	2.1e-19	2.66e-18	18.6788
PF3D7_0825300	122.174	-2.04148	0.226687	-9.00571	2.14e-19	2.71e-18	18.669
PF3D7_1344400	125.429	-2.26184	0.251181	-9.0048	2.16e-19	2.73e-18	18.6654
PF3D7_0911500.1	50.1525	-4.08359	0.454633	-8.98216	2.66e-19	3.34e-18	18.5759
PF3D7_0220200	401.867	1.57514	0.175698	8.96503	3.1e-19	3.9e-18	18.5084
PF3D7_0517200	123.203	-2.15084	0.239957	-8.96344	3.15e-19	3.94e-18	18.5021
PF3D7_0805800	52.8427	-5.01534	0.563056	-8.90735	5.23e-19	6.53e-18	18.2818
PF3D7_1026400	63.5864	-2.92321	0.328758	-8.89168	6.02e-19	7.5e-18	18.2205
PF3D7_0933100	85.6995	-2.32889	0.262412	-8.87495	7e-19	8.7e-18	18.1551
PF3D7_0615200	62.5381	-3.06927	0.345913	-8.87295	7.12e-19	8.84e-18	18.1473	Yes
PF3D7_0513300	2061.47	1.66871	0.188997	8.82934	1.05e-18	1.3e-17	17.9776
PF3D7_1420100	99.2999	-2.23756	0.254576	-8.78935	1.5e-18	1.86e-17	17.8227
C2H85_pgp05	197.535	-2.01572	0.229456	-8.78478	1.57e-18	1.93e-17	17.805
PF3D7_1236600	53.3224	-5.2266	0.595923	-8.77059	1.78e-18	2.18e-17	17.7502
PF3D7_0411700	54.6514	-5.25975	0.599918	-8.76744	1.83e-18	2.24e-17	17.7381
PF3D7_1215100	170.49	-1.83904	0.209999	-8.75737	2e-18	2.44e-17	17.6993
PF3D7_0315200	62.0569	-3.18566	0.363868	-8.75498	2.04e-18	2.49e-17	17.6901
PF3D7_1139500.1	65.5732	-2.8643	0.327414	-8.74824	2.17e-18	2.64e-17	17.6641	Yes
PF3D7_1416400	75.4192	-2.71646	0.3113	-8.72619	2.63e-18	3.2e-17	17.5794	Yes
PF3D7_0315700	55.8814	-3.13785	0.359732	-8.72274	2.72e-18	3.29e-17	17.5661	Yes
PF3D7_1037200	51.7855	-3.28548	0.376916	-8.71674	2.86e-18	3.46e-17	17.5431
PF3D7_1441300	516.224	-1.6644	0.19136	-8.69777	3.38e-18	4.08e-17	17.4705
PF3D7_1222700	1707.54	1.15506	0.132946	8.68816	3.68e-18	4.43e-17	17.4337
PF3D7_0531900	1079.67	1.34442	0.155089	8.66869	4.37e-18	5.24e-17	17.3594
PF3D7_0714000	4204.36	1.29446	0.149456	8.66111	4.67e-18	5.59e-17	17.3305
PF3D7_0501600	4689.99	1.23878	0.143153	8.65354	4.99e-18	5.96e-17	17.3017
PF3D7_1440500	69.38	-2.53658	0.293946	-8.62942	6.17e-18	7.34e-17	17.21
PF3D7_0914400	164.175	-1.72532	0.200422	-8.60847	7.4e-18	8.8e-17	17.1305
PF3D7_0722900	107.675	-2.41983	0.281145	-8.60704	7.5e-18	8.89e-17	17.1251
PF3D7_1316300	46.648	-4.64137	0.539878	-8.59708	8.18e-18	9.67e-17	17.0874	Yes
PF3D7_1102500	65.761	-2.70125	0.314887	-8.57847	9.61e-18	1.13e-16	17.0171
PF3D7_1371800	127.88	1.79786	0.21042	8.54413	1.3e-17	1.52e-16	16.8877
PF3D7_0708200	61.1646	-2.69949	0.317223	-8.50977	1.74e-17	2.05e-16	16.7588
PF3D7_1121800	90.014	-2.31192	0.271855	-8.50425	1.83e-17	2.14e-16	16.7381
C2H85_pgt07	48.0315	-3.57243	0.420383	-8.49803	1.93e-17	2.25e-16	16.7148
PF3D7_0525300	315.356	-1.50124	0.176766	-8.49283	2.02e-17	2.35e-16	16.6954
PF3D7_0825900	44.4833	-4.60492	0.545386	-8.44342	3.08e-17	3.59e-16	16.5112
PF3D7_0420200	126.406	-2.06286	0.244414	-8.44003	3.17e-17	3.68e-16	16.4986
PF3D7_0104700	48.0561	-3.32319	0.394379	-8.42638	3.57e-17	4.13e-16	16.4479
PF3D7_0206800	8518.62	1.28563	0.152708	8.41889	3.8e-17	4.39e-16	16.4201
PF3D7_0408600	110.857	-1.91019	0.227026	-8.41399	3.96e-17	4.57e-16	16.402
PF3D7_1100200	58.4618	-2.75298	0.327235	-8.41287	4e-17	4.6e-16	16.3978
PF3D7_1468400	632.704	1.31108	0.155902	8.40965	4.11e-17	4.72e-16	16.3859
PF3D7_1131700	58.463	-5.85364	0.69729	-8.39485	4.66e-17	5.34e-16	16.3311
PF3D7_1215700	46.5285	-5.04124	0.600926	-8.38912	4.9e-17	5.6e-16	16.31
PF3D7_0824400	515.141	1.18798	0.14174	8.38143	5.23e-17	5.96e-16	16.2816
PF3D7_0322000	1588.53	1.36882	0.163574	8.36822	5.85e-17	6.65e-16	16.2329
PF3D7_1010500	48.5046	-3.41877	0.408549	-8.36808	5.86e-17	6.65e-16	16.2324
PF3D7_0501200	1637.1	1.47732	0.176581	8.36623	5.95e-17	6.74e-16	16.2256
PF3D7_0105700	681.024	-1.33716	0.160179	-8.34791	6.95e-17	7.85e-16	16.1581
PF3D7_1243900	316.777	-1.44283	0.173241	-8.32845	8.19e-17	9.23e-16	16.0867
PF3D7_1312000	53.1839	-2.92542	0.351398	-8.32508	8.43e-17	9.48e-16	16.0743
PF3D7_0705800	41.7296	-4.33765	0.523633	-8.28376	1.19e-16	1.34e-15	15.9232	Yes
PF3D7_1403200	50.598	-3.05772	0.369512	-8.275	1.28e-16	1.44e-15	15.8913
PF3D7_1008600	65.3687	-2.59709	0.314109	-8.26812	1.36e-16	1.52e-15	15.8662
PF3D7_0212700	243.948	-1.49889	0.181292	-8.26784	1.36e-16	1.52e-15	15.8652
PF3D7_0721100	1198.58	1.28904	0.155927	8.26695	1.37e-16	1.53e-15	15.8619
PF3D7_1355600	64.4866	-2.63	0.318217	-8.26478	1.4e-16	1.55e-15	15.854
PF3D7_1349000	43.5176	-3.97754	0.482954	-8.23586	1.78e-16	1.97e-15	15.7489
PF3D7_1146300	46.9112	-5.27236	0.640497	-8.23168	1.85e-16	2.04e-15	15.7337
PF3D7_0500800	1267.11	1.44885	0.176093	8.22773	1.91e-16	2.1e-15	15.7194
PF3D7_1216600	43.6258	-3.68855	0.448351	-8.22691	1.92e-16	2.11e-15	15.7165
PF3D7_1229400	1232.56	1.34254	0.163227	8.22502	1.95e-16	2.14e-15	15.7096
PF3D7_0508400	61.8984	-2.67325	0.325346	-8.21664	2.09e-16	2.29e-15	15.6793
PF3D7_1448200	42.5897	-3.97415	0.484271	-8.20645	2.28e-16	2.49e-15	15.6424
PF3D7_1468000	61.011	-2.62125	0.320548	-8.17739	2.9e-16	3.16e-15	15.5375
PF3D7_1037800	44.986	-3.36918	0.412156	-8.17453	2.97e-16	3.23e-15	15.5272	Yes
C2H85_pgp11	1829.52	-1.31307	0.160792	-8.16626	3.18e-16	3.45e-15	15.4975
PF3D7_1215800	43.0775	-3.73136	0.45714	-8.1624	3.28e-16	3.56e-15	15.4836
PF3D7_1144400	44.0004	-3.44221	0.423113	-8.13544	4.1e-16	4.44e-15	15.3868
PF3D7_1026900	45.4546	-3.41432	0.420224	-8.12499	4.47e-16	4.83e-15	15.3493
PF3D7_1140600	149.337	-1.96421	0.241823	-8.12251	4.57e-16	4.92e-15	15.3404
PF3D7_0419000	43.7559	-3.40726	0.422701	-8.0607	7.59e-16	8.15e-15	15.12	Yes
PF3D7_0417000	45.6665	-5.21407	0.646893	-8.06017	7.62e-16	8.17e-15	15.1181
PF3D7_0532100	6191.02	1.29588	0.160939	8.052	8.15e-16	8.72e-15	15.0891
PF3D7_1006200	1284.87	1.26612	0.157486	8.03958	9.01e-16	9.63e-15	15.045
PF3D7_0632500	227.626	-1.52494	0.189795	-8.03463	9.39e-16	1e-14	15.0275
PF3D7_0607100	43.4749	-3.43541	0.428004	-8.0266	1e-15	1.07e-14	14.9991	Yes
PF3D7_1246100	86.9899	-2.12582	0.265036	-8.02089	1.05e-15	1.11e-14	14.9789
PF3D7_1351700	1948.69	1.00276	0.125221	8.00791	1.17e-15	1.24e-14	14.933
PF3D7_1200400	247.6	-1.56032	0.194962	-8.00321	1.21e-15	1.28e-14	14.9164
PF3D7_1347200	4083.3	1.23392	0.154221	8.00095	1.23e-15	1.3e-14	14.9085
PF3D7_1401000	204.974	1.79877	0.224946	7.99644	1.28e-15	1.35e-14	14.8926
PF3D7_1332200	1148.13	1.24253	0.155411	7.99514	1.29e-15	1.36e-14	14.888
PF3D7_0409200	717.625	-1.20644	0.150923	-7.99374	1.31e-15	1.37e-14	14.883
PF3D7_0216900	107.566	-1.82337	0.228277	-7.98752	1.38e-15	1.44e-14	14.8611
C2H85_pgp06	124.984	-1.7894	0.224592	-7.96733	1.62e-15	1.69e-14	14.7901
PF3D7_0901800	70.7453	2.10414	0.264173	7.96502	1.65e-15	1.72e-14	14.782
PF3D7_1447600	41.3712	-4.85993	0.611048	-7.95343	1.81e-15	1.89e-14	14.7413
PF3D7_0114000	63.5311	-2.5659	0.323083	-7.9419	1.99e-15	2.06e-14	14.7009
PF3D7_1007800	48.6966	-3.12951	0.394183	-7.93922	2.03e-15	2.11e-14	14.6915
PF3D7_0931300	54.9825	-2.70546	0.341098	-7.93162	2.16e-15	2.23e-14	14.6649
PF3D7_0800100	577.034	-1.36868	0.17261	-7.92934	2.2e-15	2.27e-14	14.657	Yes
PF3D7_0608800	9427.87	1.05309	0.132933	7.92192	2.34e-15	2.41e-14	14.631
PF3D7_1136100	42.8844	-3.37428	0.426447	-7.91255	2.52e-15	2.59e-14	14.5983
PF3D7_1111600	102.308	-2.12816	0.269272	-7.90337	2.71e-15	2.78e-14	14.5663
PF3D7_0912600	44.7737	-3.19773	0.406418	-7.86807	3.6e-15	3.68e-14	14.4435
PF3D7_1019300	509.697	-1.49133	0.190139	-7.84336	4.39e-15	4.48e-14	14.3579
PF3D7_1356100	383.598	-1.44175	0.18389	-7.8403	4.49e-15	4.58e-14	14.3473
PF3D7_0823400	39.1786	-3.87115	0.493834	-7.83898	4.54e-15	4.62e-14	14.3427
PF3D7_0102300	324.307	1.43331	0.182879	7.83745	4.6e-15	4.66e-14	14.3375
PF3D7_1472500	73.0551	-2.35261	0.300572	-7.82711	4.99e-15	5.05e-14	14.3017	Yes
PF3D7_1423400	73.7104	-2.15604	0.275833	-7.81645	5.43e-15	5.49e-14	14.2649
PF3D7_0113200	599.516	1.17677	0.150754	7.80589	5.91e-15	5.96e-14	14.2285
PF3D7_1023600	76.402	-2.1062	0.270104	-7.79773	6.3e-15	6.34e-14	14.2004	Yes
PF3D7_0602700	39.2295	-3.82657	0.491108	-7.79171	6.61e-15	6.64e-14	14.1797
PF3D7_0731300	323.55	1.25431	0.161084	7.78673	6.88e-15	6.89e-14	14.1626
PF3D7_0301700	553.951	1.09181	0.140466	7.77277	7.68e-15	7.68e-14	14.1147
PF3D7_0822400	41.2844	-3.16646	0.407595	-7.76865	7.93e-15	7.92e-14	14.1006
PF3D7_1335100	1691.42	1.10151	0.141931	7.76089	8.43e-15	8.39e-14	14.074
PF3D7_1420600	189.99	1.54119	0.198585	7.76086	8.44e-15	8.39e-14	14.0739
PF3D7_1112900	51.8787	-2.65621	0.342617	-7.75269	9e-15	8.93e-14	14.0459
PF3D7_1307400	37.9705	-3.7676	0.486278	-7.74782	9.35e-15	9.26e-14	14.0293
PF3D7_0801300	49.1325	-2.94758	0.381435	-7.7276	1.1e-14	1.08e-13	13.9602
PF3D7_1318900	46.2195	-3.01159	0.389979	-7.72242	1.14e-14	1.13e-13	13.9426
PF3D7_0400400	57.3718	-2.5805	0.334278	-7.71962	1.17e-14	1.15e-13	13.933
PF3D7_0530900	496.535	-1.27131	0.164801	-7.71416	1.22e-14	1.2e-13	13.9144
PF3D7_1302400	39.6506	-3.49854	0.453676	-7.71155	1.24e-14	1.22e-13	13.9055
PF3D7_0206900.1	396.135	1.3171	0.170867	7.70835	1.27e-14	1.25e-13	13.8946
PF3D7_1041300	3146.15	2.77621	0.360248	7.70637	1.29e-14	1.26e-13	13.8879
PF3D7_0109400	150.935	-1.78942	0.232475	-7.69726	1.39e-14	1.36e-13	13.857
PF3D7_1432100	605.182	1.35537	0.176438	7.68186	1.57e-14	1.53e-13	13.8047
PF3D7_0112200	517.13	1.34573	0.175394	7.67264	1.68e-14	1.64e-13	13.7734
PF3D7_1240900	596.094	-1.42964	0.186465	-7.66707	1.76e-14	1.71e-13	13.7546
PF3D7_1023700	59.7428	-6.648	0.869538	-7.64544	2.08e-14	2.02e-13	13.6815
PF3D7_1120600	204.617	-1.66946	0.218488	-7.64098	2.16e-14	2.08e-13	13.6664	Yes
PF3D7_0805600	631.433	1.19495	0.15656	7.63252	2.3e-14	2.22e-13	13.6379
PF3D7_1249700	38.542	-3.47235	0.455488	-7.62337	2.47e-14	2.38e-13	13.6071
PF3D7_0904300	56.2148	-2.36987	0.311212	-7.61497	2.64e-14	2.53e-13	13.5788	Yes
PF3D7_1416600	90.0154	-2.27542	0.300903	-7.56197	3.97e-14	3.81e-13	13.4012
PF3D7_0322600	39.1271	-5.28261	0.698643	-7.56125	3.99e-14	3.81e-13	13.3988
PF3D7_0922000	41.8405	-2.96091	0.391595	-7.56117	3.99e-14	3.81e-13	13.3985	Yes
PF3D7_0725900	1147.14	1.37429	0.181877	7.55614	4.15e-14	3.96e-13	13.3817
PF3D7_1462800	15502.6	1.26266	0.167306	7.54702	4.45e-14	4.24e-13	13.3513
PF3D7_0925100	346.25	-4.80548	0.637483	-7.5382	4.76e-14	4.52e-13	13.3219
PF3D7_1034300	37.5254	-3.32616	0.441265	-7.53778	4.78e-14	4.53e-13	13.3205
PF3D7_1212000	223.744	1.45743	0.193434	7.53449	4.9e-14	4.64e-13	13.3096
PF3D7_0103200	1242.94	1.05838	0.140477	7.53417	4.91e-14	4.64e-13	13.3085
PF3D7_1234400	39.893	-5.31138	0.705956	-7.52367	5.33e-14	5.02e-13	13.2736
PF3D7_1462600	43.8603	-5.75829	0.765796	-7.51936	5.5e-14	5.18e-13	13.2593
PF3D7_1335500	35.4818	-4.60219	0.612716	-7.51113	5.86e-14	5.5e-13	13.232
PF3D7_0103800	201.747	-1.5462	0.205905	-7.50928	5.95e-14	5.57e-13	13.2258
PF3D7_0903200	433.996	1.2038	0.160311	7.50915	5.95e-14	5.57e-13	13.2254
PF3D7_0318400	34.1995	-4.19236	0.558669	-7.50418	6.18e-14	5.77e-13	13.2089
PF3D7_1350900	60.2705	-2.40607	0.321303	-7.48849	6.97e-14	6.49e-13	13.157
PF3D7_0825000	517.966	-1.28904	0.172538	-7.47107	7.95e-14	7.39e-13	13.0994
PF3D7_1408000	1635.89	1.13304	0.151693	7.46925	8.07e-14	7.48e-13	13.0934
PF3D7_1474200	121.112	-1.64964	0.221353	-7.45254	9.16e-14	8.47e-13	13.0383
PF3D7_1462500	42.0197	-5.71415	0.767396	-7.44616	9.61e-14	8.88e-13	13.0173
PF3D7_1016900	208.74	-1.39178	0.187316	-7.43014	1.08e-13	1e-12	12.9646
PF3D7_1038700	46.0022	-2.69015	0.362132	-7.42864	1.1e-13	1.01e-12	12.9597
PF3D7_0730900	852.707	-1.20446	0.162339	-7.4194	1.18e-13	1.08e-12	12.9294
PF3D7_1114000	35.3781	-3.79948	0.513109	-7.40482	1.31e-13	1.2e-12	12.8816
PF3D7_0611800	1147.48	-1.04429	0.141042	-7.40408	1.32e-13	1.21e-12	12.8792
PF3D7_0205100	36.6911	-5.1689	0.698184	-7.40335	1.33e-13	1.21e-12	12.8768
PF3D7_0822500	33.9492	-3.83953	0.519472	-7.39123	1.45e-13	1.33e-12	12.8372
PF3D7_0305600	888.86	-1.09083	0.147637	-7.38862	1.48e-13	1.35e-12	12.8287
PF3D7_0600200	45.0128	-2.85953	0.387036	-7.38829	1.49e-13	1.35e-12	12.8276
PF3D7_0630800	32.7559	-3.95818	0.535988	-7.38483	1.53e-13	1.38e-12	12.8163
PF3D7_0812900	86.6387	-1.85482	0.251182	-7.38438	1.53e-13	1.39e-12	12.8148
PF3D7_0205000	35.8474	-3.4059	0.461588	-7.37865	1.6e-13	1.44e-12	12.7961
PF3D7_0710200	553.403	-1.09088	0.147841	-7.37871	1.6e-13	1.44e-12	12.7963
PF3D7_0816500	52.3313	-8.88007	1.20446	-7.37268	1.67e-13	1.51e-12	12.7767
PF3D7_0414900	332.311	1.14966	0.156069	7.36635	1.75e-13	1.58e-12	12.7561	Yes
PF3D7_1466500	34.7076	-4.05755	0.551775	-7.35363	1.93e-13	1.73e-12	12.7147
PF3D7_1426000	1620.38	1.09709	0.149494	7.33867	2.16e-13	1.93e-12	12.6661
PF3D7_0115700	152.409	-1.66577	0.227066	-7.33606	2.2e-13	1.97e-12	12.6576
PF3D7_1404600.1	63.7586	-2.09967	0.286465	-7.32957	2.31e-13	2.06e-12	12.6366
PF3D7_1473300	47.0951	-2.72211	0.37151	-7.32716	2.35e-13	2.09e-12	12.6288
PF3D7_1406500	33.5207	-3.87137	0.528542	-7.32462	2.4e-13	2.13e-12	12.6206	Yes
PF3D7_1252700	819.033	1.06895	0.146159	7.31357	2.6e-13	2.31e-12	12.5848
PF3D7_1229800	1112.12	1.02492	0.14016	7.31251	2.62e-13	2.32e-12	12.5814
PF3D7_0712900	43.0862	-2.7707	0.379131	-7.30804	2.71e-13	2.4e-12	12.5669
PF3D7_1440600	39.7688	-2.99047	0.40953	-7.30219	2.83e-13	2.5e-12	12.548	Yes
PF3D7_0320900	4588.46	1.13529	0.156017	7.27669	3.42e-13	3.02e-12	12.4658
PF3D7_0926800	202.541	-1.35817	0.187029	-7.26181	3.82e-13	3.36e-12	12.418
PF3D7_1346000	33.2535	-3.56175	0.491063	-7.25314	4.07e-13	3.58e-12	12.3902
PF3D7_0823500	52.4378	-2.44171	0.336704	-7.25179	4.11e-13	3.61e-12	12.3858
PF3D7_1027600	106.618	-1.80266	0.248828	-7.2446	4.34e-13	3.8e-12	12.3628
PF3D7_1038000.1	2553.83	1.07462	0.148371	7.2428	4.4e-13	3.84e-12	12.357
PF3D7_1107600	34.2235	-5.07369	0.703	-7.21719	5.31e-13	4.62e-12	12.2751
PF3D7_0108000	580.667	1.2597	0.174786	7.20711	5.72e-13	4.97e-12	12.243
PF3D7_1422200	225.694	-1.42814	0.198293	-7.20216	5.93e-13	5.14e-12	12.2272
PF3D7_1137700	47.0125	-6.28503	0.875105	-7.18203	6.87e-13	5.94e-12	12.1631
PF3D7_0931700	32.725	-3.79819	0.529657	-7.17104	7.44e-13	6.43e-12	12.1282
PF3D7_1014900	998.222	-1.05968	0.147982	-7.16085	8.02e-13	6.91e-12	12.0959
PF3D7_1204300	1297.02	1.18509	0.165594	7.15658	8.27e-13	7.12e-12	12.0824
PF3D7_0423300	300.752	-1.20364	0.168234	-7.15454	8.4e-13	7.21e-12	12.076
PF3D7_1353900	650.088	1.04472	0.146088	7.15131	8.6e-13	7.37e-12	12.0657
PF3D7_0300100	525.154	-1.2117	0.169465	-7.15015	8.67e-13	7.42e-12	12.0621	Yes
PF3D7_0313400	133.565	-1.68693	0.236137	-7.14388	9.07e-13	7.76e-12	12.0422
PF3D7_1027000	76.0699	-2.13048	0.298244	-7.14343	9.1e-13	7.77e-12	12.0408
PF3D7_0530200	645.21	1.01242	0.14175	7.14226	9.18e-13	7.82e-12	12.0371
PF3D7_1363800	70.2535	-2.14506	0.300507	-7.13814	9.46e-13	8.05e-12	12.0241	Yes
PF3D7_0931800	523.31	1.0764	0.150908	7.13284	9.83e-13	8.35e-12	12.0074
PF3D7_0207000	553.5	1.14072	0.160053	7.12713	1.02e-12	8.69e-12	11.9893
PF3D7_1477600	32.9397	-3.23615	0.454114	-7.12629	1.03e-12	8.73e-12	11.9867
PF3D7_1425500	44.8026	-2.68976	0.37804	-7.11503	1.12e-12	9.44e-12	11.9512
PF3D7_0618500	588.934	-1.08113	0.152027	-7.11144	1.15e-12	9.65e-12	11.9399
PF3D7_1135600	116.892	-1.60779	0.22638	-7.10218	1.23e-12	1.03e-11	11.9108	Yes
PF3D7_1132100	40.6241	-2.67021	0.376019	-7.10126	1.24e-12	1.04e-11	11.9079
PF3D7_0407600	31.0196	-3.73263	0.526126	-7.09456	1.3e-12	1.09e-11	11.8868
PF3D7_1403300	36.6033	-3.08854	0.43571	-7.08852	1.36e-12	1.13e-11	11.8679
PF3D7_0731800	247.549	-1.44352	0.203806	-7.08281	1.41e-12	1.18e-11	11.85
PF3D7_1252800	280.362	1.1972	0.169093	7.08014	1.44e-12	1.2e-11	11.8416
PF3D7_1037600	530.237	-1.12111	0.158452	-7.07541	1.49e-12	1.24e-11	11.8268
PF3D7_0708000	301.986	-1.37811	0.194829	-7.07347	1.51e-12	1.25e-11	11.8207
PF3D7_1014800	40.455	-2.70516	0.382992	-7.06322	1.63e-12	1.35e-11	11.7887	Yes
PF3D7_1226100	40.2807	-2.68282	0.380357	-7.05343	1.75e-12	1.44e-11	11.758
PF3D7_0916000	1005.38	-1.13877	0.161551	-7.04902	1.8e-12	1.49e-11	11.7443	Yes
PF3D7_0723100	33.223	-3.48332	0.495198	-7.03419	2e-12	1.65e-11	11.698
PF3D7_1368900	832.561	-1.10148	0.156678	-7.03017	2.06e-12	1.7e-11	11.6855
PF3D7_1410100	29.5779	-4.1393	0.588983	-7.02789	2.1e-12	1.72e-11	11.6784	Yes
PF3D7_0827900	5705.35	1.04434	0.148632	7.02638	2.12e-12	1.74e-11	11.6738
PF3D7_0802200	1453.26	1.20704	0.171805	7.02564	2.13e-12	1.74e-11	11.6714
PF3D7_0620400	232.577	1.23374	0.175793	7.01812	2.25e-12	1.83e-11	11.6481
PF3D7_1367500	349.129	-1.15185	0.164199	-7.01495	2.3e-12	1.87e-11	11.6382
PF3D7_1439900	472.881	1.08467	0.154747	7.00932	2.39e-12	1.95e-11	11.6207
PF3D7_0409500	411.783	1.04833	0.149642	7.00562	2.46e-12	1.99e-11	11.6092
PF3D7_0912400	609.786	1.02546	0.146968	6.97746	3.01e-12	2.43e-11	11.5221
PF3D7_1132800	855.339	1.10442	0.158383	6.97305	3.1e-12	2.51e-11	11.5084
PF3D7_0814600	96.8507	-1.60784	0.230935	-6.96232	3.35e-12	2.7e-11	11.4753
PF3D7_0800300	214.312	-1.22702	0.176261	-6.96142	3.37e-12	2.71e-11	11.4725
PF3D7_1372400	122.017	1.43891	0.206971	6.95221	3.6e-12	2.89e-11	11.4442
PF3D7_1133400	1441.04	1.06187	0.152998	6.94043	3.91e-12	3.14e-11	11.4079
PF3D7_1344600	124.61	-1.45181	0.209338	-6.93527	4.05e-12	3.25e-11	11.3921
PF3D7_1036500	213.428	1.30608	0.188411	6.93209	4.15e-12	3.32e-11	11.3823
PF3D7_1419200	183.194	1.25182	0.180618	6.93072	4.19e-12	3.34e-11	11.3781
PF3D7_1311100	66.8467	-8.28535	1.19822	-6.91472	4.69e-12	3.74e-11	11.329
PF3D7_0912700	124.695	-1.52686	0.221478	-6.89395	5.43e-12	4.31e-11	11.2655
PF3D7_1322400	29.7591	-3.51944	0.510612	-6.89259	5.48e-12	4.35e-11	11.2613
PF3D7_1018900	143.208	-1.41561	0.205462	-6.88989	5.58e-12	4.42e-11	11.2531
PF3D7_0709700	695.596	-1.026	0.148936	-6.88887	5.62e-12	4.45e-11	11.25
PF3D7_1432400	71.8755	-1.84736	0.268419	-6.88235	5.89e-12	4.65e-11	11.2301	Yes
PF3D7_0220500	180.361	1.37402	0.199733	6.8793	6.01e-12	4.74e-11	11.2208
PF3D7_0424900	569.492	1.12521	0.163704	6.87343	6.27e-12	4.93e-11	11.2029
PF3D7_0513000	122.684	-1.52471	0.222177	-6.86259	6.76e-12	5.31e-11	11.1699
PF3D7_0804300	106.375	-1.54052	0.224558	-6.86025	6.87e-12	5.39e-11	11.1628
PF3D7_1208800	701.916	-1.1502	0.167905	-6.85031	7.37e-12	5.77e-11	11.1326
PF3D7_0211400	44.5694	-2.51386	0.367103	-6.84784	7.5e-12	5.86e-11	11.1251	Yes
PF3D7_1465600	30.0372	-4.90217	0.716237	-6.84434	7.68e-12	6e-11	11.1145
PF3D7_1423300	1024.8	1.00275	0.146578	6.84106	7.86e-12	6.13e-11	11.1045	Yes
PF3D7_0404900	466.026	1.076	0.157335	6.8389	7.98e-12	6.21e-11	11.098
PF3D7_1244500	192.146	-1.43611	0.210031	-6.83763	8.05e-12	6.26e-11	11.0941
PF3D7_0801200	114.218	-1.50996	0.221643	-6.81259	9.59e-12	7.43e-11	11.0184
PF3D7_1208200	62.7479	-1.90537	0.279703	-6.81212	9.62e-12	7.44e-11	11.0169
PF3D7_0612700	750.499	1.0358	0.152114	6.80938	9.8e-12	7.57e-11	11.0087
PF3D7_0609500	38.5564	-2.6281	0.386509	-6.79959	1.05e-11	8.09e-11	10.9792
PF3D7_1232200	258.562	-1.16086	0.171368	-6.77405	1.25e-11	9.65e-11	10.9023
PF3D7_1137800	85.8096	-1.86532	0.275735	-6.76491	1.33e-11	1.03e-10	10.8749
PF3D7_0920000	77.6281	-1.76503	0.261161	-6.7584	1.4e-11	1.07e-10	10.8553
PF3D7_0813500	133.279	-1.40905	0.20857	-6.75577	1.42e-11	1.09e-10	10.8475
PF3D7_0415700	77.692	1.8587	0.275222	6.75348	1.44e-11	1.11e-10	10.8406
PF3D7_0924800	27.5081	-4.23136	0.626641	-6.75245	1.45e-11	1.11e-10	10.8375
PF3D7_0818600	147.32	-1.3394	0.198364	-6.7522	1.46e-11	1.11e-10	10.8368	Yes
PF3D7_0422000	82.7226	-1.75849	0.260957	-6.73862	1.6e-11	1.22e-10	10.7961
PF3D7_0922900	27.5888	-3.68699	0.547596	-6.73304	1.66e-11	1.26e-10	10.7795
PF3D7_0726800	30.3439	-3.19588	0.475644	-6.71905	1.83e-11	1.39e-10	10.7377	Yes
PF3D7_1337500	834.116	-1.12257	0.167084	-6.71858	1.83e-11	1.39e-10	10.7364
PF3D7_1035900	730.185	1.13452	0.16906	6.71074	1.94e-11	1.47e-10	10.713
PF3D7_1127100	467.473	1.11658	0.166664	6.69955	2.09e-11	1.58e-10	10.6797
PF3D7_0719100	156.839	-1.37942	0.206093	-6.69319	2.18e-11	1.64e-10	10.6608
PF3D7_0322200	28.7062	-3.34837	0.500308	-6.69261	2.19e-11	1.65e-10	10.6591
PF3D7_1021300	129.004	1.46846	0.219466	6.69103	2.22e-11	1.66e-10	10.6544
PF3D7_0112600	74.0905	-1.77416	0.26524	-6.6889	2.25e-11	1.68e-10	10.6481
PF3D7_0821000	471.999	1.03344	0.154502	6.68887	2.25e-11	1.68e-10	10.648
PF3D7_1427400.1	289.56	1.13918	0.170526	6.68039	2.38e-11	1.78e-10	10.6229
PF3D7_1421300	35.1794	-2.7763	0.415729	-6.67814	2.42e-11	1.8e-10	10.6162
PF3D7_1114600	38.8678	-2.6706	0.400316	-6.67122	2.54e-11	1.89e-10	10.5957
PF3D7_0521100	32.0193	-2.93488	0.44034	-6.66502	2.65e-11	1.97e-10	10.5774
PF3D7_1139600	34.4404	-3.04689	0.457575	-6.65878	2.76e-11	2.05e-10	10.5589
PF3D7_1008900	551.628	1.00619	0.151271	6.65158	2.9e-11	2.15e-10	10.5376
PF3D7_0819400	50.6672	-2.42921	0.365406	-6.64797	2.97e-11	2.2e-10	10.527
PF3D7_1115600	976.174	1.18409	0.178349	6.6392	3.15e-11	2.33e-10	10.5012
PF3D7_0801100	761.213	-1.09869	0.165557	-6.63632	3.22e-11	2.37e-10	10.4927
PF3D7_1330500	327.574	-1.16263	0.175243	-6.63438	3.26e-11	2.4e-10	10.487
PF3D7_0501000	822.891	1.11651	0.168968	6.60784	3.9e-11	2.86e-10	10.409
PF3D7_1104300	334.43	-1.12827	0.170863	-6.60335	4.02e-11	2.95e-10	10.3958
PF3D7_1033400	454.849	1.13668	0.172421	6.59244	4.33e-11	3.17e-10	10.3639
PF3D7_1412200	58.0697	-2.04343	0.310448	-6.58217	4.64e-11	3.39e-10	10.3338
PF3D7_1204200	171.363	-1.43685	0.218411	-6.57864	4.75e-11	3.46e-10	10.3235
PF3D7_1339000	26.0306	-3.78722	0.576525	-6.56905	5.06e-11	3.69e-10	10.2955
PF3D7_0310300	206.148	-1.33328	0.203184	-6.56196	5.31e-11	3.86e-10	10.2749
PF3D7_0816300	53.4211	-2.09721	0.321568	-6.52183	6.95e-11	5.02e-10	10.1583
PF3D7_0723200	43.2912	-2.37089	0.363981	-6.51378	7.33e-11	5.29e-10	10.135
PF3D7_1371700	89.7764	1.4987	0.231033	6.48695	8.76e-11	6.31e-10	10.0575
PF3D7_1315100	30.0166	-2.98709	0.460898	-6.48103	9.11e-11	6.56e-10	10.0405
PF3D7_1310500	160.062	1.28573	0.198447	6.47893	9.24e-11	6.64e-10	10.0344
PF3D7_0421700	32.2735	-5.76421	0.890459	-6.47329	9.59e-11	6.88e-10	10.0182
PF3D7_0607300	97.3047	-1.5859	0.245002	-6.47303	9.61e-11	6.89e-10	10.0175
PF3D7_1109900	705.702	1.146	0.177189	6.46768	9.95e-11	7.12e-10	10.0021
PF3D7_0403800	547.164	-1.02443	0.158766	-6.45245	1.1e-10	7.87e-10	9.95839
PF3D7_1448600	243.412	-1.12182	0.173891	-6.45126	1.11e-10	7.92e-10	9.95498
PF3D7_1421000	173.881	-1.34539	0.208846	-6.44201	1.18e-10	8.39e-10	9.92848
PF3D7_0417100	25.8435	-4.35276	0.677318	-6.42645	1.31e-10	9.27e-10	9.88401
PF3D7_1359500	33.8072	-2.67825	0.416889	-6.42438	1.32e-10	9.37e-10	9.87807
PF3D7_1024400	49.4239	-2.15603	0.335883	-6.41897	1.37e-10	9.7e-10	9.86266
PF3D7_0923100	53.647	-2.04543	0.318973	-6.41257	1.43e-10	1.01e-09	9.8444
PF3D7_0827800	760.953	-1.11508	0.174047	-6.40677	1.49e-10	1.05e-09	9.82789
PF3D7_0706700	114.397	-1.48905	0.232513	-6.40415	1.51e-10	1.06e-09	9.82041
PF3D7_1324000	103.97	-1.50497	0.235096	-6.40153	1.54e-10	1.08e-09	9.81297
PF3D7_0727200	252.198	-1.13398	0.177447	-6.39053	1.65e-10	1.16e-09	9.7817
PF3D7_1318600	53.3164	-1.96115	0.306913	-6.38991	1.66e-10	1.16e-09	9.77993
PF3D7_0809800	44.4647	-2.44119	0.382725	-6.37845	1.79e-10	1.25e-09	9.74741
PF3D7_1353800	533.535	1.09431	0.171607	6.3768	1.81e-10	1.26e-09	9.74274
PF3D7_1412300	444.918	1.1251	0.176616	6.37033	1.89e-10	1.31e-09	9.7244
PF3D7_0826200	47.6905	-2.03609	0.319724	-6.36829	1.91e-10	1.33e-09	9.71864
PF3D7_0417900	35.5921	-2.54178	0.399611	-6.36064	2.01e-10	1.39e-09	9.69698
PF3D7_0618000	676.583	1.03538	0.163033	6.35076	2.14e-10	1.48e-09	9.66906
PF3D7_0728600	279.522	-1.50319	0.236797	-6.34804	2.18e-10	1.51e-09	9.66138
PF3D7_1147800.1	87.1542	-1.72543	0.271873	-6.34648	2.2e-10	1.52e-09	9.65699
PF3D7_1001700	185.457	1.20726	0.190364	6.34183	2.27e-10	1.57e-09	9.64388
PF3D7_0700100	43.7622	-2.25368	0.355815	-6.33385	2.39e-10	1.65e-09	9.6214
PF3D7_1428500	157.668	-1.23831	0.195633	-6.32974	2.46e-10	1.69e-09	9.60981
PF3D7_0317100	70.9479	-1.67342	0.264818	-6.31911	2.63e-10	1.81e-09	9.57992
PF3D7_1429700	588.443	-1.09486	0.173586	-6.30734	2.84e-10	1.95e-09	9.54687
C2H85_pgp13	163.129	-1.28766	0.204207	-6.30565	2.87e-10	1.97e-09	9.54214
PF3D7_0421900	25.5326	-4.96098	0.786914	-6.30435	2.89e-10	1.98e-09	9.5385
PF3D7_1127700	25.1883	-4.60422	0.730359	-6.30405	2.9e-10	1.98e-09	9.53764
PF3D7_1334800	200.616	1.08397	0.172193	6.29511	3.07e-10	2.09e-09	9.5126
PF3D7_0115100	23.3341	-3.99266	0.634473	-6.29287	3.12e-10	2.12e-09	9.50633
PF3D7_1475700	42.7684	-2.26418	0.360089	-6.28784	3.22e-10	2.19e-09	9.49225
PF3D7_1443500	159.723	-1.22523	0.19492	-6.28582	3.26e-10	2.21e-09	9.48661
PF3D7_0516400	212.204	-1.19216	0.189726	-6.28356	3.31e-10	2.24e-09	9.4803
PF3D7_0722400	381.837	1.07916	0.173308	6.22682	4.76e-10	3.19e-09	9.3224
PF3D7_0913200	519.679	1.12643	0.181079	6.22069	4.95e-10	3.32e-09	9.30541
PF3D7_0829500	57.517	-1.82471	0.293513	-6.21681	5.07e-10	3.39e-09	9.29468
PF3D7_1367900	23.6657	-4.01917	0.64676	-6.21433	5.15e-10	3.44e-09	9.28781
PF3D7_1038600	34.005	-2.72688	0.439175	-6.2091	5.33e-10	3.55e-09	9.27336
PF3D7_0221200	74.2237	1.51527	0.244142	6.2065	5.42e-10	3.61e-09	9.26618
PF3D7_1118800	76.4797	-1.9475	0.314063	-6.20099	5.61e-10	3.72e-09	9.25096	Yes
PF3D7_1218700	22.94	-4.2266	0.681588	-6.20111	5.61e-10	3.72e-09	9.25128
PF3D7_0605700	51.56	-1.88629	0.30428	-6.1992	5.68e-10	3.76e-09	9.24602
PF3D7_1016300	8865.91	1.19428	0.1927	6.19763	5.73e-10	3.79e-09	9.2417
PF3D7_1433200	24.5091	-4.89882	0.79127	-6.19108	5.98e-10	3.94e-09	9.22365
PF3D7_1354200	275.352	-1.21717	0.196775	-6.18559	6.19e-10	4.07e-09	9.20853
PF3D7_1441700	58.1873	-1.81739	0.294024	-6.18109	6.37e-10	4.17e-09	9.19613
PF3D7_1105900	27.8131	-3.23266	0.523246	-6.17809	6.49e-10	4.25e-09	9.18789
PF3D7_0518300	755.826	1.028	0.166439	6.17644	6.56e-10	4.29e-09	9.18333
PF3D7_1209000	153.877	1.25694	0.204223	6.15476	7.52e-10	4.9e-09	9.12383
PF3D7_0927100	106.388	-1.35462	0.220287	-6.14932	7.78e-10	5.06e-09	9.10894
PF3D7_0426000	84.7116	-1.51171	0.245885	-6.14806	7.84e-10	5.1e-09	9.10547
PF3D7_0509200	52.1108	-1.89772	0.308897	-6.14352	8.07e-10	5.24e-09	9.09306	Yes
PF3D7_1137900	20.758	-7.57067	1.23247	-6.1427	8.11e-10	5.26e-09	9.09081
PF3D7_1118900	32.6394	-2.4206	0.394329	-6.13853	8.33e-10	5.38e-09	9.0794
PF3D7_1001300	43.7069	2.37274	0.386642	6.13678	8.42e-10	5.44e-09	9.07464
PF3D7_0408200	28.5628	-2.73442	0.445757	-6.13433	8.55e-10	5.51e-09	9.06795
PF3D7_1009100	36.6329	-6.49268	1.05857	-6.13344	8.6e-10	5.54e-09	9.06549
PF3D7_1331300	376.97	1.07533	0.175701	6.12026	9.34e-10	6e-09	9.02954
PF3D7_1207800	24.3889	-3.62327	0.594849	-6.09108	1.12e-09	7.18e-09	8.95019
PF3D7_0406400	169.369	1.11959	0.184141	6.0801	1.2e-09	7.67e-09	8.92042
PF3D7_1347600	48.152	-2.04961	0.337562	-6.07179	1.26e-09	8.04e-09	8.89795	Yes
PF3D7_1478600	120.493	-1.38647	0.228346	-6.07179	1.26e-09	8.04e-09	8.89792
PF3D7_1121600	3496.37	1.06154	0.175209	6.05872	1.37e-09	8.71e-09	8.86263
PF3D7_1211100	33.291	-2.41722	0.399275	-6.05402	1.41e-09	8.94e-09	8.84995
PF3D7_1243400	63.2296	1.71988	0.284121	6.05333	1.42e-09	8.96e-09	8.84808
PF3D7_1413000	34.5499	-7.34016	1.21309	-6.05077	1.44e-09	9.09e-09	8.84118
PF3D7_1031200	309.256	-1.06833	0.1766	-6.04944	1.45e-09	9.15e-09	8.83759
PF3D7_0506500	477.388	-1.01779	0.168263	-6.04879	1.46e-09	9.18e-09	8.83582	Yes
PF3D7_1150400	48.818	-2.08345	0.346246	-6.01724	1.77e-09	1.11e-08	8.75101
PF3D7_1209600	58.8589	-1.78815	0.297978	-6.00095	1.96e-09	1.23e-08	8.70737
PF3D7_0503100	98.2407	1.2965	0.216069	6.00038	1.97e-09	1.23e-08	8.70584
PF3D7_1007100	64.4662	-1.73883	0.289891	-5.99821	2e-09	1.24e-08	8.70005	Yes
PF3D7_0827700	31.063	-2.50136	0.417582	-5.9901	2.1e-09	1.31e-08	8.67839
PF3D7_0909100	35.7477	-2.29408	0.38306	-5.98883	2.11e-09	1.31e-08	8.67498
PF3D7_1461100	158.672	-1.1629	0.19447	-5.97986	2.23e-09	1.39e-08	8.65105
PF3D7_0802700	42.6943	-2.01644	0.337253	-5.979	2.25e-09	1.39e-08	8.64877
PF3D7_0618900.1	228.207	-1.17315	0.196629	-5.9663	2.43e-09	1.5e-08	8.61495	Yes
PF3D7_1104800	282.159	1.11739	0.187717	5.95251	2.64e-09	1.63e-08	8.5783
PF3D7_0715100	24.1159	-5.29327	0.889752	-5.94914	2.7e-09	1.66e-08	8.56936
PF3D7_1310000	101.116	-1.45302	0.244462	-5.94376	2.79e-09	1.71e-08	8.55508
PF3D7_0916800	144.267	1.12417	0.189275	5.93937	2.86e-09	1.76e-08	8.54344
PF3D7_0809100	428.776	-1.13344	0.190906	-5.93713	2.9e-09	1.78e-08	8.53751
PF3D7_0800600	23.8843	-5.29954	0.893358	-5.93216	2.99e-09	1.83e-08	8.52437
PF3D7_0623200	270.007	-1.34798	0.227529	-5.92444	3.13e-09	1.91e-08	8.50395
PF3D7_0919500	56.1053	-1.83836	0.311092	-5.90939	3.43e-09	2.09e-08	8.46424
PF3D7_0312900	30.701	-2.43241	0.411697	-5.90823	3.46e-09	2.1e-08	8.46118
PF3D7_0902000	127.48	1.23297	0.208719	5.90733	3.48e-09	2.11e-08	8.45881
PF3D7_0816900	23.175	-3.14611	0.532913	-5.90361	3.56e-09	2.16e-08	8.44901
PF3D7_0911300	68.4691	-1.55658	0.263781	-5.90102	3.61e-09	2.19e-08	8.44218	Yes
PF3D7_1401500	76.2249	-1.5134	0.256546	-5.89913	3.65e-09	2.21e-08	8.43721
PF3D7_1444100	263.507	-1.15436	0.195891	-5.89287	3.8e-09	2.29e-08	8.42074	Yes
PF3D7_1003900	31.1077	-2.42187	0.411231	-5.88932	3.88e-09	2.34e-08	8.41142
PF3D7_1401300	157.314	-1.27603	0.217059	-5.87873	4.13e-09	2.49e-08	8.3836
PF3D7_0608500	344.862	1.03011	0.175407	5.87267	4.29e-09	2.58e-08	8.36772
PF3D7_0935390	54.5332	1.84089	0.313515	5.87176	4.31e-09	2.59e-08	8.36534
PF3D7_1252500	26.7872	-2.71536	0.462575	-5.87009	4.36e-09	2.61e-08	8.36096
PF3D7_0424100	77.335	1.44605	0.246609	5.86374	4.53e-09	2.71e-08	8.34432
PF3D7_0203200	128.717	-1.34786	0.230132	-5.85688	4.72e-09	2.82e-08	8.32639
PF3D7_0420700	58.1859	-1.84832	0.315649	-5.85562	4.75e-09	2.84e-08	8.32309
PF3D7_0400500	21.5495	-4.69692	0.802937	-5.84967	4.93e-09	2.94e-08	8.30756
PF3D7_0732200	27.5086	2.46005	0.420642	5.84833	4.97e-09	2.96e-08	8.30404
PF3D7_0217000	75.7748	-1.47611	0.252453	-5.84708	5e-09	2.98e-08	8.30079
PF3D7_1207400	25.5613	-2.81302	0.481138	-5.84661	5.02e-09	2.98e-08	8.29956
PF3D7_0307100	362.953	1.10823	0.189663	5.84315	5.12e-09	3.04e-08	8.29052
PF3D7_1329700	211.93	-1.18241	0.202414	-5.84153	5.17e-09	3.06e-08	8.28631
PF3D7_1110800	26.2851	-2.66971	0.457721	-5.83261	5.46e-09	3.23e-08	8.26306
PF3D7_0902400	196.793	-1.20436	0.206666	-5.82759	5.62e-09	3.32e-08	8.25
PF3D7_1246800	189.573	1.19676	0.205634	5.81988	5.89e-09	3.46e-08	8.22997
PF3D7_0905600	41.7957	-1.94126	0.333895	-5.81397	6.1e-09	3.57e-08	8.21461	Yes
PF3D7_0708500	207.425	-1.13497	0.195496	-5.80561	6.41e-09	3.74e-08	8.19293
PF3D7_0824000	47.4785	-1.88486	0.324713	-5.80468	6.45e-09	3.76e-08	8.19052
PF3D7_1326500	104.998	-1.26333	0.217778	-5.80101	6.59e-09	3.83e-08	8.181
PF3D7_1146700	20.6147	-3.80475	0.657483	-5.78685	7.17e-09	4.16e-08	8.14436
PF3D7_1149400	86.3916	1.31747	0.228004	5.7783	7.55e-09	4.37e-08	8.12228
PF3D7_1125300	252.727	-1.14521	0.198263	-5.77621	7.64e-09	4.42e-08	8.11688
PF3D7_0310100	78.5356	-1.64394	0.285062	-5.76697	8.07e-09	4.65e-08	8.09307
PF3D7_0615300	135.567	-1.21008	0.210315	-5.75366	8.73e-09	5.02e-08	8.05883
PF3D7_1350000	21.5701	-3.70106	0.644001	-5.74698	9.09e-09	5.22e-08	8.04166
PF3D7_1143700	20.5003	-4.6906	0.816763	-5.74291	9.31e-09	5.34e-08	8.03123
PF3D7_0319100	151.986	-1.18773	0.206883	-5.74109	9.41e-09	5.39e-08	8.02654
PF3D7_0902100	101.095	1.34885	0.235034	5.73894	9.53e-09	5.45e-08	8.02104
PF3D7_1306200	292.876	1.03302	0.180223	5.73191	9.93e-09	5.68e-08	8.00302
PF3D7_0423800	168.312	1.18566	0.206919	5.73006	1e-08	5.73e-08	7.9983
PF3D7_1124400	80.4323	-1.46299	0.256187	-5.71065	1.13e-08	6.42e-08	7.94866	Yes
PF3D7_1141000	26.667	-2.69955	0.474573	-5.68837	1.28e-08	7.25e-08	7.89191
PF3D7_1465500	19.4303	-4.25962	0.750162	-5.67827	1.36e-08	7.68e-08	7.86625
PF3D7_1446400	104.11	-1.39722	0.246284	-5.67319	1.4e-08	7.9e-08	7.85336
PF3D7_0503500	135.01	-1.23239	0.217241	-5.67291	1.4e-08	7.9e-08	7.85265
PF3D7_0904700	216.197	1.08669	0.191666	5.66973	1.43e-08	8.03e-08	7.84459
PF3D7_0201500	47.4499	1.69277	0.298605	5.66894	1.44e-08	8.06e-08	7.84259
PF3D7_1141500	27.2141	-2.49361	0.440907	-5.65563	1.55e-08	8.68e-08	7.80891	Yes
PF3D7_0629300	208.952	1.12388	0.198768	5.65423	1.57e-08	8.74e-08	7.80536
PF3D7_0605300	274.741	-1.02388	0.181385	-5.64477	1.65e-08	9.22e-08	7.78145
PF3D7_0928400	250.794	-1.02409	0.18142	-5.64484	1.65e-08	9.22e-08	7.78164
PF3D7_1367200	21.1785	-5.11556	0.90662	-5.64245	1.68e-08	9.33e-08	7.77561
PF3D7_1133000	38.3237	-2.00768	0.355864	-5.64169	1.68e-08	9.37e-08	7.77368
PF3D7_1430500	30.3983	-2.37464	0.421252	-5.6371	1.73e-08	9.61e-08	7.76211
PF3D7_1119100	176.093	-1.19007	0.211192	-5.63505	1.75e-08	9.71e-08	7.75693
PF3D7_0404100	33.5971	-2.18738	0.389083	-5.62187	1.89e-08	1.05e-07	7.72377
PF3D7_0424700	402.226	-1.08449	0.19294	-5.6209	1.9e-08	1.05e-07	7.72132
PF3D7_1427500	193.123	1.00859	0.179436	5.62091	1.9e-08	1.05e-07	7.72135
PF3D7_1132400	392.489	-1.02768	0.183227	-5.60876	2.04e-08	1.12e-07	7.69083
PF3D7_1117200	61.3125	-1.53687	0.274133	-5.6063	2.07e-08	1.14e-07	7.68466
PF3D7_0413700	239.119	1.00221	0.178806	5.60504	2.08e-08	1.14e-07	7.6815
PF3D7_0800800	39.503	1.91089	0.341789	5.59084	2.26e-08	1.24e-07	7.64594
PF3D7_1004100	33.5046	-2.1738	0.388896	-5.58968	2.27e-08	1.24e-07	7.64304
C2H85_pgp28	243.66	-1.09067	0.195537	-5.5778	2.44e-08	1.33e-07	7.61335
PF3D7_1433600	96.8216	1.42871	0.256612	5.56759	2.58e-08	1.41e-07	7.5879
PF3D7_0214700	93.1614	1.26783	0.227908	5.56293	2.65e-08	1.44e-07	7.57629
PF3D7_1354000	20.1345	-5.01926	0.903765	-5.55372	2.8e-08	1.52e-07	7.55338
PF3D7_1115100	53.5084	-1.62311	0.292411	-5.55078	2.84e-08	1.54e-07	7.54608	Yes
PF3D7_0936500	18.2827	-4.46743	0.806048	-5.54239	2.98e-08	1.62e-07	7.52524
PF3D7_1422900	29.4588	-2.39283	0.432546	-5.53198	3.17e-08	1.71e-07	7.49944
PF3D7_0315300	29.4408	-2.30166	0.417866	-5.50813	3.63e-08	1.95e-07	7.44051
PF3D7_1347000	39.9259	-1.90113	0.345375	-5.50452	3.7e-08	1.99e-07	7.43159	Yes
PF3D7_0422100	156.747	1.15285	0.210192	5.48477	4.14e-08	2.22e-07	7.38298
PF3D7_0622500	113.874	-1.26052	0.23009	-5.47836	4.29e-08	2.3e-07	7.36726
PF3D7_0937600	24.6844	-2.78894	0.509382	-5.47514	4.37e-08	2.34e-07	7.35935
PF3D7_0719400	304.859	-1.03945	0.189971	-5.47163	4.46e-08	2.38e-07	7.35075
PF3D7_1477400	17.3113	-4.02928	0.737879	-5.46062	4.74e-08	2.52e-07	7.32378
PF3D7_0214400	216.607	-1.01838	0.186547	-5.45911	4.79e-08	2.54e-07	7.3201
PF3D7_0517600	33.2932	-2.11326	0.38748	-5.45384	4.93e-08	2.61e-07	7.30722
PF3D7_1300300	50.369	-1.97195	0.361858	-5.44951	5.05e-08	2.67e-07	7.29664
PF3D7_0323800	188.828	-1.06388	0.195446	-5.44334	5.23e-08	2.76e-07	7.28159
PF3D7_0623300	151.018	1.0695	0.196504	5.44264	5.25e-08	2.77e-07	7.27988	Yes
PF3D7_0714100	18.7545	-3.46685	0.637797	-5.43566	5.46e-08	2.88e-07	7.26285
PF3D7_1468600	27.0077	-2.35572	0.434817	-5.41772	6.04e-08	3.16e-07	7.21922
PF3D7_0626500	31.7012	-2.39036	0.441516	-5.41399	6.16e-08	3.23e-07	7.21016
PF3D7_0104000	28.7684	-2.35379	0.435125	-5.40945	6.32e-08	3.31e-07	7.19916
PF3D7_0818300	40.4477	-1.96775	0.36411	-5.40427	6.51e-08	3.39e-07	7.18661
PF3D7_1367300	22.5123	-5.82863	1.0815	-5.38937	7.07e-08	3.67e-07	7.15055
PF3D7_0900400	21.5473	-2.85158	0.530132	-5.37901	7.49e-08	3.88e-07	7.12553
PF3D7_0421800	11.8401	-6.74309	1.25402	-5.37718	7.57e-08	3.91e-07	7.12113
PF3D7_1477300	19.3612	-3.08782	0.575875	-5.36197	8.23e-08	4.24e-07	7.08449
PF3D7_1453600	59.8396	-1.60106	0.299247	-5.35029	8.78e-08	4.5e-07	7.05644	Yes
PF3D7_1022800	147.1	1.1193	0.210059	5.32851	9.9e-08	5.03e-07	7.00426
PF3D7_0425800	48.552	-1.937	0.363533	-5.32826	9.92e-08	5.03e-07	7.00368
PF3D7_1442600	34.2769	-1.99742	0.376198	-5.30949	1.1e-07	5.56e-07	6.95888
PF3D7_0315600	56.0942	-1.62863	0.307475	-5.29678	1.18e-07	5.94e-07	6.92863
PF3D7_1468200	145.285	1.08268	0.204783	5.28698	1.24e-07	6.26e-07	6.90534
PF3D7_0107600	27.5482	-2.35406	0.445409	-5.28517	1.26e-07	6.31e-07	6.90105
PF3D7_1253400	134.145	1.12105	0.212193	5.28317	1.27e-07	6.36e-07	6.89631
PF3D7_1250500	53.9342	1.52443	0.290003	5.25661	1.47e-07	7.32e-07	6.83346
PF3D7_0308300	79.1072	1.29737	0.246972	5.2531	1.5e-07	7.45e-07	6.82518
PF3D7_0929600	185.785	-2.33051	0.444285	-5.24553	1.56e-07	7.75e-07	6.80735
PF3D7_0507400	67.5299	1.48199	0.282916	5.23828	1.62e-07	8.05e-07	6.79026
PF3D7_0312200	113.762	-1.2295	0.235505	-5.2207	1.78e-07	8.79e-07	6.74897
PF3D7_1213300	18.654	-3.37352	0.646228	-5.22032	1.79e-07	8.8e-07	6.74809
PF3D7_0309100	28.592	-2.31344	0.443702	-5.21396	1.85e-07	9.1e-07	6.73317
PF3D7_0514700	16.3153	-3.68325	0.707296	-5.20752	1.91e-07	9.4e-07	6.71809
PF3D7_0414800	37.3169	1.79361	0.344448	5.20722	1.92e-07	9.41e-07	6.7174
PF3D7_0900500	58.2102	-1.47826	0.283902	-5.20693	1.92e-07	9.42e-07	6.71673
PF3D7_1451300	112.844	1.1652	0.224264	5.19566	2.04e-07	9.98e-07	6.69037
PF3D7_0913400	97.4639	-1.24568	0.239869	-5.19318	2.07e-07	1.01e-06	6.68458
PF3D7_1207300	19.4772	-5.59332	1.07918	-5.18293	2.18e-07	1.07e-06	6.6607
PF3D7_1106900	29.1518	-2.1475	0.414969	-5.17509	2.28e-07	1.11e-06	6.64243
PF3D7_1018100	16.96	-3.30007	0.638509	-5.1684	2.36e-07	1.15e-06	6.62689
PF3D7_1418100	20.0208	-2.77993	0.537927	-5.16786	2.37e-07	1.15e-06	6.62564
PF3D7_1253100	82.8169	1.353	0.261899	5.16611	2.39e-07	1.16e-06	6.62158
PF3D7_0603900	16.3851	-3.43705	0.666946	-5.15341	2.56e-07	1.24e-06	6.59212
PF3D7_0925000	19.2179	-2.80169	0.546455	-5.12703	2.94e-07	1.41e-06	6.53114
PF3D7_1300100	121.876	-2.48351	0.484386	-5.12714	2.94e-07	1.41e-06	6.53138
C2H85_pgp07	33.8749	-2.02378	0.394864	-5.12527	2.97e-07	1.42e-06	6.52707
PF3D7_0819500	36.8109	-1.84404	0.360384	-5.11687	3.11e-07	1.48e-06	6.50773	Yes
PF3D7_1470000	57.5615	1.3615	0.266218	5.11423	3.15e-07	1.5e-06	6.50165	Yes
PF3D7_0933800	21.2919	-2.73399	0.534927	-5.11095	3.21e-07	1.52e-06	6.49412
PF3D7_1444200	33.1013	-1.86401	0.367488	-5.0723	3.93e-07	1.85e-06	6.40556
PF3D7_0417700	18.1785	-2.90598	0.573349	-5.06844	4.01e-07	1.88e-06	6.39675
PF3D7_1142500	185.667	1.03505	0.204426	5.06321	4.12e-07	1.93e-06	6.38484
PF3D7_0715000	143.68	1.06001	0.209483	5.06011	4.19e-07	1.96e-06	6.37778
PF3D7_1333100	17.3303	-2.97359	0.588674	-5.05134	4.39e-07	2.04e-06	6.35781
PF3D7_1454300	37.7173	-1.76226	0.34909	-5.04816	4.46e-07	2.07e-06	6.35057
PF3D7_0424400	22.62	-2.46187	0.488252	-5.04222	4.6e-07	2.14e-06	6.33709
PF3D7_0831100	24.1514	-2.30243	0.456636	-5.04215	4.6e-07	2.14e-06	6.33692
PF3D7_1144200	71.7449	-1.3761	0.272929	-5.04198	4.61e-07	2.14e-06	6.33655	Yes
PF3D7_0505800	192.928	1.09521	0.217258	5.04106	4.63e-07	2.14e-06	6.33446
PF3D7_1120200	187.018	1.0941	0.217703	5.02568	5.02e-07	2.31e-06	6.29959
PF3D7_0712400	27.8609	-2.11989	0.422676	-5.01539	5.29e-07	2.44e-06	6.27633	Yes
PF3D7_0115000	17.8503	-2.86336	0.571324	-5.0118	5.39e-07	2.48e-06	6.26823
PF3D7_1320100	94.3358	1.27596	0.255352	4.99686	5.83e-07	2.67e-06	6.23454
PF3D7_1473600	17.7019	-2.94496	0.590723	-4.98535	6.19e-07	2.82e-06	6.20865
PF3D7_0317800	134.609	1.02039	0.20512	4.9746	6.54e-07	2.98e-06	6.18453
PF3D7_0408800	16.0145	-6.17614	1.24162	-4.97426	6.55e-07	2.98e-06	6.18378
PF3D7_1413100	14.7176	-3.48167	0.704272	-4.94364	7.67e-07	3.47e-06	6.11533
PF3D7_1320200	233.248	-1.02041	0.206473	-4.94212	7.73e-07	3.5e-06	6.11194
PF3D7_0937000	15.2597	-6.16252	1.24769	-4.93916	7.85e-07	3.54e-06	6.10536
PF3D7_0113400	31.3258	-2.05681	0.416459	-4.93881	7.86e-07	3.55e-06	6.10458
PF3D7_0323300	27.4391	-2.07686	0.421452	-4.92786	8.31e-07	3.74e-06	6.0802
PF3D7_0511100	26.1106	-2.03889	0.413909	-4.92592	8.4e-07	3.77e-06	6.07591
PF3D7_1032200	16.7011	-2.94244	0.599927	-4.90466	9.36e-07	4.18e-06	6.02877
PF3D7_0604000	58.0586	-1.3636	0.278236	-4.90089	9.54e-07	4.26e-06	6.02043
PF3D7_1408800	14.9231	-6.08163	1.24187	-4.89716	9.72e-07	4.34e-06	6.0122
PF3D7_1421150	34.3632	1.65234	0.338369	4.88324	1.04e-06	4.63e-06	5.98148
PF3D7_1439200	58.2694	-1.43361	0.29362	-4.88255	1.05e-06	4.65e-06	5.97996
PF3D7_0202600.1	140.24	-1.05347	0.215905	-4.87931	1.06e-06	4.71e-06	5.97282
PF3D7_1141400	83.9587	1.11367	0.228774	4.86798	1.13e-06	4.97e-06	5.9479	Yes
PF3D7_1250900	121.937	1.06268	0.218438	4.86491	1.15e-06	5.05e-06	5.94116
PF3D7_0525700	123.383	1.18849	0.245036	4.85026	1.23e-06	5.43e-06	5.90903
PF3D7_1340500	75.428	-1.39115	0.287695	-4.83552	1.33e-06	5.83e-06	5.8768
PF3D7_1316400	13.9699	-3.68829	0.763465	-4.83098	1.36e-06	5.95e-06	5.86691
PF3D7_0620000	14.4505	-3.25049	0.673183	-4.82854	1.38e-06	6.02e-06	5.86158
PF3D7_1403400	59.2272	-1.37744	0.285335	-4.82746	1.38e-06	6.04e-06	5.85922	Yes
PF3D7_0111900	53.4018	1.32995	0.275514	4.82713	1.39e-06	6.05e-06	5.85851
PF3D7_0530600	102.833	-1.18457	0.245446	-4.82618	1.39e-06	6.07e-06	5.85643	Yes
PF3D7_0800700	21.7195	-2.49589	0.517613	-4.82192	1.42e-06	6.19e-06	5.84715
PF3D7_1026300	121.821	-1.00297	0.208031	-4.82127	1.43e-06	6.21e-06	5.84573
PF3D7_1201900	91.1113	1.11344	0.231244	4.81502	1.47e-06	6.4e-06	5.83213
PF3D7_0319800	31.3514	-1.99995	0.41544	-4.81406	1.48e-06	6.42e-06	5.83005
PF3D7_1201000	189.371	1.03903	0.216088	4.80837	1.52e-06	6.6e-06	5.81769
PF3D7_1031100	34.5881	1.61379	0.335784	4.80603	1.54e-06	6.67e-06	5.8126
PF3D7_0829600	47.7697	-1.5322	0.319268	-4.79912	1.59e-06	6.89e-06	5.7976
PF3D7_0932600	88.7904	1.1544	0.240682	4.79638	1.62e-06	6.97e-06	5.79167
PF3D7_0322800	14.3844	-3.27879	0.683917	-4.79414	1.63e-06	7.04e-06	5.78682	Yes
PF3D7_0309700	63.5016	-1.31129	0.273553	-4.79354	1.64e-06	7.05e-06	5.78552
PF3D7_1014400	99.3689	1.07587	0.224922	4.78331	1.72e-06	7.41e-06	5.76338
PF3D7_1453100	90.2376	-1.18255	0.247353	-4.78082	1.75e-06	7.5e-06	5.758
PF3D7_0211200	66.9521	1.21825	0.256135	4.75627	1.97e-06	8.39e-06	5.70509
PF3D7_1006600	90.7412	-1.1702	0.24614	-4.75419	1.99e-06	8.47e-06	5.70061
PF3D7_0401600.1	292.821	1.00133	0.211083	4.74378	2.1e-06	8.89e-06	5.67827
PF3D7_1420500	18.5127	-2.64365	0.558639	-4.73231	2.22e-06	9.37e-06	5.65369
PF3D7_1302300	85.2503	1.25884	0.266547	4.72277	2.33e-06	9.8e-06	5.63328
PF3D7_1314400	20.6208	-2.24211	0.475116	-4.71908	2.37e-06	9.95e-06	5.62541
PF3D7_0822300	69.835	1.20218	0.254915	4.71599	2.41e-06	1.01e-05	5.61881
PF3D7_0706300	50.7529	1.3267	0.281992	4.70473	2.54e-06	1.06e-05	5.59483
PF3D7_0932900	13.2235	-4.4299	0.94261	-4.69962	2.61e-06	1.09e-05	5.58394
PF3D7_1013300	52.2167	1.28984	0.275834	4.67615	2.92e-06	1.22e-05	5.53415
PF3D7_1443700	95.3808	1.06984	0.228862	4.67458	2.95e-06	1.22e-05	5.53082
PF3D7_1032900	107.654	-1.02716	0.220039	-4.66808	3.04e-06	1.26e-05	5.51708
PF3D7_1029700	24.8903	-2.11715	0.453978	-4.66356	3.11e-06	1.29e-05	5.50754
PF3D7_1143900	76.314	-1.14329	0.245372	-4.6594	3.17e-06	1.31e-05	5.49876	Yes
PF3D7_1464400	76.0858	1.14741	0.246422	4.65627	3.22e-06	1.33e-05	5.49216
PF3D7_1331500	96.4879	1.0328	0.221963	4.65303	3.27e-06	1.35e-05	5.48533
PF3D7_0703700	397.367	1.00327	0.215626	4.6528	3.27e-06	1.35e-05	5.48484
PF3D7_1354800	96.2676	-1.04853	0.225508	-4.64963	3.33e-06	1.37e-05	5.47817
PF3D7_0724500	20.8096	-2.1729	0.467635	-4.64657	3.37e-06	1.39e-05	5.47174
PF3D7_1116900	20.9765	-2.17362	0.468061	-4.64389	3.42e-06	1.4e-05	5.46608
PF3D7_1401900	103.642	-1.06994	0.231214	-4.62749	3.7e-06	1.51e-05	5.43165	Yes
PF3D7_1457800	39.0383	-1.54388	0.334078	-4.62131	3.81e-06	1.56e-05	5.4187
PF3D7_1303900	23.308	-2.02593	0.438835	-4.6166	3.9e-06	1.59e-05	5.40885	Yes
PF3D7_1006900	94.241	-1.17132	0.253777	-4.61555	3.92e-06	1.6e-05	5.40665
PF3D7_0926600	22.701	-2.21357	0.479922	-4.61234	3.98e-06	1.62e-05	5.39995
PF3D7_1146200	54.0395	-1.31986	0.286286	-4.61029	4.02e-06	1.63e-05	5.39565
PF3D7_1313100	23.7354	-2.02139	0.438806	-4.60656	4.09e-06	1.66e-05	5.38787
PF3D7_1304900	126.835	1.16152	0.252889	4.593	4.37e-06	1.76e-05	5.35959
PF3D7_1238200	12.4991	-4.35832	0.94898	-4.59264	4.38e-06	1.77e-05	5.35885
PF3D7_0609600	39.9025	-1.79687	0.391756	-4.58671	4.5e-06	1.81e-05	5.34651
PF3D7_0832000	16.1508	-2.65716	0.579566	-4.58473	4.55e-06	1.83e-05	5.3424
C2H85_pgt06	14.1511	-3.17755	0.693054	-4.58484	4.54e-06	1.83e-05	5.34263
PF3D7_0713500	65.7827	-1.20721	0.264101	-4.57099	4.85e-06	1.95e-05	5.31388
PF3D7_1119200	41.6314	-1.49637	0.327376	-4.5708	4.86e-06	1.95e-05	5.31348
PF3D7_1024900	93.7942	1.09639	0.239909	4.57001	4.88e-06	1.95e-05	5.31185
PF3D7_1131400	55.3501	-1.29564	0.284575	-4.5529	5.29e-06	2.11e-05	5.27645
PF3D7_1217600	25.7744	-1.91267	0.4202	-4.5518	5.32e-06	2.12e-05	5.27418
PF3D7_0728500	13.2844	-4.99369	1.09718	-4.55137	5.33e-06	2.12e-05	5.27329
PF3D7_1109200	24.0771	-1.98616	0.436384	-4.55141	5.33e-06	2.12e-05	5.27338
PF3D7_1145000	55.7026	-1.3936	0.306295	-4.54986	5.37e-06	2.13e-05	5.27018	Yes
PF3D7_1019700	187.79	-1.00024	0.220173	-4.54295	5.55e-06	2.2e-05	5.25593
PF3D7_0900200	12.1265	-4.23941	0.938529	-4.51708	6.27e-06	2.46e-05	5.20274
PF3D7_1228000	63.5871	1.16599	0.258226	4.51538	6.32e-06	2.48e-05	5.19927
PF3D7_0204000	51.1602	-1.39104	0.308466	-4.50954	6.5e-06	2.54e-05	5.1873
PF3D7_0100300	17.5887	-2.68359	0.596089	-4.502	6.73e-06	2.63e-05	5.17188
PF3D7_0422900	35.6247	-1.56152	0.347594	-4.49237	7.04e-06	2.74e-05	5.15221
PF3D7_1336300	21.4857	-2.18706	0.48742	-4.487	7.22e-06	2.8e-05	5.14127
PF3D7_1207500	83.9377	1.1257	0.251202	4.48126	7.42e-06	2.87e-05	5.12957
PF3D7_1146500	11.7467	-4.20877	0.940214	-4.47639	7.59e-06	2.93e-05	5.11967
C2H85_pgt08	12.2207	-3.47136	0.775549	-4.476	7.61e-06	2.94e-05	5.11888
PF3D7_1348000	31.4169	-1.66538	0.372289	-4.47335	7.7e-06	2.97e-05	5.11348
PF3D7_1213200	93.3246	1.02997	0.230365	4.47102	7.78e-06	2.99e-05	5.10875
PF3D7_1312400	73.1614	-1.14394	0.256351	-4.46239	8.1e-06	3.11e-05	5.09125
PF3D7_1102300	13.4945	-2.91721	0.653874	-4.46142	8.14e-06	3.12e-05	5.08928
PF3D7_1139900	114.792	1.04574	0.236318	4.42513	9.64e-06	3.67e-05	5.016
PF3D7_1013700	88.4048	1.10772	0.250511	4.42185	9.79e-06	3.72e-05	5.0094	Yes
PF3D7_0113100	17.4796	-2.31005	0.522552	-4.42071	9.84e-06	3.73e-05	5.00711
PF3D7_1329900	71.6484	-1.2684	0.288191	-4.40124	1.08e-05	4.06e-05	4.96805
PF3D7_0628400	15.153	-2.61913	0.595497	-4.39823	1.09e-05	4.11e-05	4.96203
PF3D7_1455900	59.4704	1.2647	0.287705	4.39583	1.1e-05	4.15e-05	4.95722
PF3D7_1335000	54.1978	-1.30352	0.29658	-4.39517	1.11e-05	4.16e-05	4.95591
PF3D7_1005200	11.9224	-4.87945	1.11346	-4.38225	1.17e-05	4.4e-05	4.93011
PF3D7_0812300	21.9418	-1.97947	0.452297	-4.37649	1.21e-05	4.51e-05	4.91863
PF3D7_0909200	21.4412	-2.21541	0.506473	-4.37418	1.22e-05	4.54e-05	4.91404
PF3D7_1452900	122.153	-1.09141	0.249739	-4.37019	1.24e-05	4.62e-05	4.9061
PF3D7_0909000	70.3994	-3.36013	0.770038	-4.36359	1.28e-05	4.75e-05	4.89298
PF3D7_1420800	11.9944	-4.84929	1.11162	-4.36236	1.29e-05	4.77e-05	4.89052
PF3D7_0624800	12.0708	-3.18428	0.731544	-4.35282	1.34e-05	4.97e-05	4.87161
PF3D7_1115000	65.0248	1.13239	0.260463	4.34762	1.38e-05	5.08e-05	4.86131
PF3D7_0518900	11.9113	-4.87677	1.12341	-4.34104	1.42e-05	5.23e-05	4.84829
PF3D7_1149300	66.0993	1.16269	0.268059	4.33746	1.44e-05	5.3e-05	4.84121
PF3D7_0501700	19.7786	-2.22619	0.516031	-4.31406	1.6e-05	5.85e-05	4.79511
PF3D7_0936400	29.9424	-1.77786	0.412382	-4.31119	1.62e-05	5.92e-05	4.78948
PF3D7_1407700	134.827	-1.05036	0.244336	-4.29883	1.72e-05	6.23e-05	4.76523
PF3D7_0530500	11.9554	-3.18391	0.740771	-4.2981	1.72e-05	6.25e-05	4.76379
PF3D7_0524500	50.7729	1.19165	0.27737	4.29624	1.74e-05	6.29e-05	4.76015
C2H85_pgt26	17.6207	-2.19415	0.513136	-4.27595	1.9e-05	6.84e-05	4.72051
PF3D7_1030500	72.5073	1.0343	0.243399	4.24939	2.14e-05	7.66e-05	4.66887
PF3D7_1145900	25.7944	-1.70783	0.403351	-4.2341	2.29e-05	8.16e-05	4.63928
PF3D7_1117000	80.563	-1.07815	0.254822	-4.231	2.33e-05	8.26e-05	4.6333
PF3D7_0514000	60.2311	-1.22489	0.289685	-4.22834	2.35e-05	8.34e-05	4.62815
PF3D7_1321600	30.9561	-1.6591	0.392799	-4.2238	2.4e-05	8.5e-05	4.61939
PF3D7_0106500	108.682	-1.04537	0.248022	-4.21482	2.5e-05	8.8e-05	4.6021
PF3D7_1001000	39.0592	1.41049	0.335217	4.2077	2.58e-05	9.05e-05	4.58841
PF3D7_1312450	17.3828	-2.35949	0.561206	-4.20433	2.62e-05	9.17e-05	4.58193
PF3D7_1127000	34.1759	1.6093	0.383582	4.19545	2.72e-05	9.52e-05	4.56491
PF3D7_0205300	43.6552	-2.89708	0.693162	-4.17951	2.92e-05	0.000101545	4.53441
PF3D7_1459100	33.8903	-1.58314	0.378868	-4.17861	2.93e-05	0.00010188	4.53269
PF3D7_0218500	99.4438	1.01501	0.243604	4.16663	3.09e-05	0.000107087	4.50985
PF3D7_1235100	10.529	-3.26498	0.785868	-4.15461	3.26e-05	0.000112259	4.48699
PF3D7_0718800	10.4838	-3.27116	0.787584	-4.15341	3.28e-05	0.000112775	4.4847
PF3D7_1475900	22.1146	-1.81959	0.438676	-4.14792	3.36e-05	0.000115198	4.4743
PF3D7_1219700	32.5777	-1.54738	0.37307	-4.1477	3.36e-05	0.000115232	4.47387
PF3D7_1428600	71.1406	-1.07456	0.259622	-4.13895	3.49e-05	0.000119388	4.45731
PF3D7_1129800	61.2434	1.07889	0.260837	4.13624	3.53e-05	0.000120724	4.45218
PF3D7_0622000	45.9804	-1.34253	0.324961	-4.13137	3.61e-05	0.000123147	4.44296	Yes
PF3D7_1229600	199.034	-1.04382	0.253025	-4.12535	3.7e-05	0.000126329	4.43159
PF3D7_0221700	21.2944	-1.91231	0.464485	-4.11705	3.84e-05	0.00013061	4.41595
PF3D7_0808800	10.6557	-3.26972	0.796586	-4.10467	4.05e-05	0.000137067	4.39266
PF3D7_1223000	86.6929	1.05875	0.259043	4.08716	4.37e-05	0.000147435	4.35983
PF3D7_1038300	11.6028	-2.88357	0.706196	-4.08324	4.44e-05	0.000149848	4.35249	Yes
PF3D7_0731700	23.4431	1.67607	0.411254	4.0755	4.59e-05	0.000154713	4.33804
PF3D7_0315400	56.6923	1.07153	0.263251	4.07038	4.69e-05	0.000157944	4.32848
PF3D7_0113800	27.7283	-1.63514	0.402184	-4.06565	4.79e-05	0.000160857	4.31968
PF3D7_0931900	58.3447	-1.15701	0.285074	-4.05862	4.94e-05	0.000165562	4.30659
PF3D7_0219100	31.465	-1.49272	0.369774	-4.03685	5.42e-05	0.000180376	4.26622
PF3D7_0614600	20.9875	-1.89114	0.468464	-4.0369	5.42e-05	0.000180376	4.26631
PF3D7_1301900	10.5301	-3.22896	0.800325	-4.03456	5.47e-05	0.000182027	4.26197
PF3D7_1225400	71.2775	-1.03872	0.258335	-4.02084	5.8e-05	0.000192078	4.23664
PF3D7_0923300	43.856	-1.24483	0.31001	-4.01544	5.93e-05	0.000196144	4.22669
PF3D7_0725400	58.0869	1.10289	0.274766	4.01394	5.97e-05	0.000197265	4.22393
PF3D7_0934900	25.1097	-1.73409	0.432898	-4.00577	6.18e-05	0.000203811	4.2089
PF3D7_1017700	23.657	-1.67475	0.420435	-3.98337	6.79e-05	0.000222422	4.16785
PF3D7_1474700	32.7544	-1.52335	0.387186	-3.93441	8.34e-05	0.000270223	4.07883
PF3D7_0604800	34.1522	-1.41714	0.36064	-3.92952	8.51e-05	0.000275256	4.06999
PF3D7_1238400	19.7324	-1.86535	0.475912	-3.91952	8.87e-05	0.000286012	4.05195
PF3D7_1435100	62.7443	1.07429	0.275184	3.90388	9.47e-05	0.000304372	4.02383
PF3D7_0931600	13.5464	-2.37133	0.610483	-3.88435	0.000102604	0.000328243	3.98884
PF3D7_0520400	77.402	1.04562	0.269341	3.88217	0.00010353	0.000330996	3.98493
PF3D7_0928500	32.7501	-1.33847	0.347071	-3.85648	0.000115033	0.000365463	3.93918
PF3D7_0310600.1	65.4209	1.06542	0.276411	3.85448	0.000115976	0.000367998	3.93563
PF3D7_1144300	73.7177	1.08677	0.281978	3.85411	0.000116149	0.000368316	3.93498
C2H85_pgt09	8.69026	-3.75537	0.97444	-3.85388	0.00011626	0.000368437	3.93457
PF3D7_1452800	19.683	-1.80702	0.473394	-3.81716	0.000134997	0.000424095	3.86968
PF3D7_1414900	49.6922	-1.13732	0.298696	-3.80762	0.000140309	0.000440238	3.85291
PF3D7_0910000	40.375	-1.21131	0.318154	-3.80732	0.000140482	0.000440508	3.85238
PF3D7_0732500	8.9935	-3.32644	0.876131	-3.79673	0.000146614	0.000457752	3.83382
PF3D7_1101100	32.1801	1.31932	0.349335	3.77666	0.000158946	0.000494421	3.79875
PF3D7_1416000	20.5169	-1.69147	0.448468	-3.77166	0.000162163	0.0005035	3.79005
PF3D7_0500900	73.9918	1.06622	0.282789	3.77038	0.000163	0.000505791	3.78781
PF3D7_1018800	44.0959	-1.23184	0.327094	-3.76601	0.000165875	0.000514207	3.78022
PF3D7_0929500	17.7082	-1.85287	0.4939	-3.75151	0.00017577	0.000542752	3.75506	Yes
PF3D7_1454100	12.917	2.12289	0.565993	3.75073	0.000176318	0.000544112	3.7537
PF3D7_0502500	10.7211	-2.71681	0.729341	-3.72501	0.000195305	0.000598328	3.70929
PF3D7_1002600	41.2944	1.11832	0.300511	3.72138	0.000198133	0.000605893	3.70304
PF3D7_1443300	26.869	1.41237	0.380021	3.71657	0.000201948	0.000615699	3.69476
PF3D7_1404300	21.1455	-1.6265	0.438622	-3.7082	0.000208738	0.000634871	3.6804
PF3D7_1028100	22.6199	-1.64241	0.443026	-3.70725	0.00020952	0.000636807	3.67877
PF3D7_1242400	45.7463	-1.17284	0.316448	-3.70627	0.000210333	0.000638568	3.67709
PF3D7_0530400	46.555	-1.09234	0.295301	-3.69908	0.000216378	0.000654959	3.66479
PF3D7_1102900	39.8452	1.18876	0.321955	3.69233	0.000222211	0.000671009	3.65323
PF3D7_1138100	34.8285	1.38866	0.377391	3.67962	0.000233578	0.000701983	3.63157
PF3D7_0812220	51.0393	1.02874	0.280666	3.66536	0.000246995	0.000739668	3.60731
PF3D7_1032300	52.9127	-1.08294	0.295496	-3.66482	0.000247513	0.000740784	3.6064
PF3D7_0620300	58.9847	1.05689	0.288524	3.66309	0.00024919	0.000745362	3.60347
PF3D7_1201400	20.6755	-1.77914	0.486035	-3.66052	0.000251706	0.000752441	3.59911
PF3D7_1370500	52.918	-1.01216	0.276882	-3.65558	0.000256602	0.000764818	3.59074
PF3D7_0112500	17.9611	-1.86163	0.510236	-3.64858	0.000263698	0.000784582	3.57889
PF3D7_0523500	14.4145	-1.98779	0.54602	-3.64051	0.000272099	0.000807205	3.56527
PF3D7_1201100	51.3429	-1.03377	0.285332	-3.62304	0.000291161	0.000861734	3.53587
PF3D7_1132500	18.464	-1.73692	0.480338	-3.61603	0.00029915	0.000884346	3.52411
PF3D7_1105200	36.822	-1.31824	0.364666	-3.61492	0.000300439	0.000887636	3.52224	Yes
PF3D7_0615000	48.0261	-1.10411	0.306469	-3.60268	0.000314958	0.000926745	3.50175
PF3D7_1447400	86.3012	-1.01764	0.282658	-3.60023	0.000317934	0.000934959	3.49766
PF3D7_1005300	10.8589	-2.50855	0.699202	-3.58774	0.000333562	0.000979779	3.47682
PF3D7_1448100	30.8486	1.26415	0.354076	3.57028	0.000356605	0.00104202	3.44781
PF3D7_1252900	22.1225	1.54174	0.431972	3.56909	0.00035823	0.00104556	3.44584
PF3D7_1131000	29.2182	1.25237	0.351202	3.56594	0.00036255	0.00105695	3.44063
PF3D7_1305700	33.7781	-1.26291	0.354974	-3.55776	0.000374024	0.00108789	3.4271
PF3D7_1253200	25.4045	1.37155	0.385664	3.55633	0.000376073	0.00109162	3.42473
PF3D7_0819200	29.5174	-1.32423	0.372426	-3.55568	0.000376999	0.0010934	3.42366
PF3D7_0516000	43.8091	-1.13749	0.320102	-3.55354	0.00038009	0.00110145	3.42011	Yes
C2H85_pgt24	30.5871	-1.40762	0.397798	-3.53854	0.00040235	0.00116026	3.3954
PF3D7_0313900	18.9018	-1.74224	0.492481	-3.53768	0.000403666	0.00116209	3.39398
PF3D7_0814700	10.2926	-2.43023	0.690002	-3.52206	0.000428208	0.00122925	3.36835
PF3D7_0304500	48.5432	1.04048	0.295557	3.52039	0.000430909	0.0012363	3.36561
PF3D7_0833100	26.9761	1.49485	0.426627	3.50389	0.000458521	0.0013118	3.33864
PF3D7_0830300	10.7651	-2.33762	0.670208	-3.4879	0.000486824	0.00138572	3.31263
PF3D7_1226200	14.8939	-2.03006	0.582498	-3.4851	0.000491954	0.00139797	3.30808
PF3D7_1250700	40.7918	1.06028	0.305392	3.47188	0.00051683	0.00146537	3.28665
PF3D7_1129700	37.5414	1.21973	0.352414	3.46107	0.000538034	0.00151953	3.26919
PF3D7_0400700	13.385	-2.04615	0.591527	-3.4591	0.00054198	0.00152811	3.26602
PF3D7_0937500	45.3804	-1.10022	0.319857	-3.43972	0.000582312	0.00163257	3.23484
PF3D7_0410500	11.5075	-2.21932	0.645752	-3.4368	0.000588634	0.00164681	3.23015
PF3D7_1121400	28.7414	-1.39285	0.405762	-3.43267	0.000597669	0.00166932	3.22354
PF3D7_1341700	8.04389	-2.92423	0.855456	-3.41833	0.000630056	0.00175308	3.20062
PF3D7_0937200	11.0355	-2.17196	0.63687	-3.41037	0.000648754	0.00179909	3.18792
PF3D7_1228500	42.8444	1.04614	0.307608	3.40087	0.000671717	0.00185667	3.17281
PF3D7_0306200	47.8145	-1.04473	0.30896	-3.38142	0.000721112	0.00198885	3.142
PF3D7_0405300	27.0454	-1.31212	0.388258	-3.37951	0.00072616	0.00199842	3.13897
PF3D7_1403700	42.6227	-1.1331	0.33658	-3.36651	0.000761246	0.00208703	3.11848
PF3D7_1200500	31.405	-1.18857	0.353287	-3.36431	0.00076736	0.00210266	3.115
PF3D7_0617600	17.0886	1.6251	0.483782	3.35917	0.000781777	0.00213985	3.10692
PF3D7_1201700	28.1413	-1.2283	0.370357	-3.31654	0.000911407	0.00246533	3.04029
PF3D7_0323000	30.0095	1.18348	0.357442	3.31096	0.00092978	0.00251368	3.03162
PF3D7_1316200	32.9267	1.15451	0.349127	3.30686	0.000943487	0.00254802	3.02526
PF3D7_0312600	24.9135	-1.32584	0.402602	-3.29319	0.000990583	0.00266525	3.00411
PF3D7_1351100	34.2062	1.13063	0.343985	3.28686	0.00101312	0.00272154	2.99434
PF3D7_0923900	58.5684	1.01073	0.308587	3.27535	0.00105532	0.00282741	2.97661
PF3D7_0830800	60.9338	-1.97038	0.604535	-3.25933	0.00111675	0.00297623	2.95204
PF3D7_0110900	21.675	1.36005	0.418176	3.25234	0.0011446	0.00304085	2.94135
PF3D7_0324600	33.1558	2.43385	0.750096	3.24472	0.00117565	0.00311517	2.92972
PF3D7_0725700	21.5274	1.34163	0.413505	3.24454	0.0011764	0.00311553	2.92944
PF3D7_1349900	28.9207	-1.21522	0.377931	-3.21545	0.00130242	0.00340473	2.88525
PF3D7_0625900	13.5141	-1.77705	0.553704	-3.2094	0.00133014	0.00347002	2.8761
PF3D7_0529500	36.6385	1.03412	0.32307	3.20092	0.0013699	0.00355542	2.86331
PF3D7_1403500	46.3881	-1.00368	0.313894	-3.19751	0.00138621	0.00359406	2.85817	Yes
PF3D7_0901600	15.8437	1.52053	0.47734	3.18543	0.00144539	0.00373221	2.84001
PF3D7_0504300	10.9587	-2.02911	0.638426	-3.1783	0.00148141	0.00380772	2.82933	Yes
PF3D7_0702600	12.813	-1.92234	0.605301	-3.17584	0.00149404	0.00383033	2.82564
PF3D7_0824100	38.7042	-1.00911	0.319328	-3.16009	0.00157719	0.00401719	2.80212
PF3D7_1319900	40.6052	-1.06579	0.340608	-3.12907	0.00175359	0.00442652	2.75607
PF3D7_1033300	34.8794	1.29488	0.414268	3.12571	0.00177379	0.00447292	2.7511
PF3D7_1370900	8.58908	-2.35818	0.754795	-3.12426	0.00178251	0.00448821	2.74897
PF3D7_0101100	19.8483	1.30216	0.416989	3.12278	0.00179152	0.00450865	2.74678
PF3D7_1437600	19.3423	-1.49774	0.481786	-3.10872	0.001879	0.00471007	2.72607
PF3D7_1016500	19.9263	-1.41124	0.456808	-3.08935	0.00200596	0.00500042	2.69768
PF3D7_1102600	19.9772	-1.41299	0.457446	-3.08887	0.0020092	0.00500175	2.69698
PF3D7_1325700	32.7121	1.17195	0.380795	3.07764	0.00208643	0.00517113	2.6806
PF3D7_0927500	19.9882	-1.44843	0.470899	-3.07589	0.00209875	0.00519823	2.67804
PF3D7_0832200.1	20.5413	1.42016	0.461907	3.07456	0.00210814	0.00521472	2.6761
PF3D7_1232300	30.7565	-1.24157	0.404336	-3.07064	0.00213601	0.00527335	2.6704
PF3D7_1225000	32.6045	-1.08332	0.352993	-3.06894	0.00214819	0.00530083	2.66793
PF3D7_0506000	29.5181	-1.10498	0.362548	-3.04781	0.00230513	0.00564952	2.6373	Yes
PF3D7_0207300	20.318	-1.3593	0.447889	-3.0349	0.00240619	0.00587444	2.61867
PF3D7_0929900	11.7492	-1.90579	0.629438	-3.02777	0.00246368	0.00599321	2.60842	Yes
PF3D7_0526100	17.2042	-1.44868	0.48312	-2.9986	0.00271226	0.0065459	2.56667
PF3D7_1144000	255.222	1.15377	0.385472	2.99314	0.00276126	0.00664199	2.55889
PF3D7_0201200	12.3577	-1.87775	0.634737	-2.95832	0.00309324	0.00737324	2.50959
PF3D7_1300500	15.827	-1.68283	0.570022	-2.95223	0.00315492	0.00751391	2.50101
PF3D7_0420500	31.3501	-1.14932	0.389469	-2.951	0.00316747	0.0075367	2.49929
PF3D7_0202300	14.8013	1.45985	0.495715	2.94494	0.00323021	0.00766795	2.49077
PF3D7_1208500	22.1829	-1.30751	0.445699	-2.93362	0.00335033	0.00792336	2.47491
PF3D7_1022300	30.9091	-1.07253	0.370345	-2.89602	0.00377929	0.00883871	2.42259
PF3D7_0213200	22.4305	-1.21083	0.418296	-2.89467	0.00379554	0.00887262	2.42073
PF3D7_1204000	10.8114	-1.7941	0.621606	-2.88623	0.00389884	0.00909729	2.40906
PF3D7_0111000	467.854	-1.25378	0.439961	-2.84975	0.00437535	0.0101066	2.35899
PF3D7_1372000	17.2069	-1.49544	0.526143	-2.84226	0.00447946	0.0103283	2.34877
PF3D7_1232800	17.3668	-1.30629	0.462895	-2.82201	0.00477233	0.0109046	2.32127
PF3D7_0936200	22.2988	-1.16158	0.413569	-2.80867	0.00497462	0.0113408	2.30324
C2H85_pgt28	27.3345	-1.12326	0.399971	-2.80835	0.00497955	0.0113469	2.30281
PF3D7_1112300	22.8414	1.14401	0.407667	2.80624	0.00501237	0.0114114	2.29996
PF3D7_1032600	22.9002	-1.14372	0.409268	-2.79454	0.00519735	0.0117954	2.28422
PF3D7_1143000	30.9947	-1.01074	0.361823	-2.79347	0.0052146	0.011824	2.28278
PF3D7_1318200	16.763	-1.36079	0.493867	-2.75537	0.0058626	0.0131694	2.23191
PF3D7_0929700	26.5805	1.01526	0.371429	2.73339	0.00626863	0.0140192	2.20283
PF3D7_1026500	15.6907	-1.39425	0.516454	-2.69966	0.00694112	0.0153469	2.15857
PF3D7_0600400	12.278	-1.49486	0.557619	-2.68079	0.00734489	0.0161409	2.13401
PF3D7_1464300	21.4719	-1.1071	0.418281	-2.64679	0.00812589	0.0176806	2.09013	Yes
PF3D7_1133600	24.1432	-1.05634	0.400893	-2.63498	0.00841425	0.0182688	2.07498
PF3D7_1205300	25.8597	1.06265	0.404829	2.62494	0.00866648	0.0187521	2.06216
PF3D7_0304700	16.595	-1.31452	0.507067	-2.59239	0.00953112	0.0203703	2.02086
PF3D7_1039800	13.0604	1.31063	0.508759	2.57614	0.00999116	0.0212638	2.00038
PF3D7_0200200	23.3765	1.01913	0.403989	2.52267	0.0116466	0.0242967	1.9338
PF3D7_0324800	25.8183	-1.06839	0.426716	-2.50376	0.0122882	0.0254984	1.91051
PF3D7_1248800	13.8533	-1.28836	0.522555	-2.46549	0.0136824	0.0281034	1.86384
PF3D7_1230300	20.5929	-1.04569	0.436904	-2.3934	0.0166928	0.0334717	1.77747
PF3D7_1447500	9.06634	-1.62715	0.680091	-2.39255	0.0167318	0.0335364	1.77646
PF3D7_0631600	16.9461	1.125	0.470566	2.39074	0.0168147	0.0336892	1.77431
PF3D7_0726050	11.3453	-1.38168	0.583904	-2.36628	0.0179677	0.0356467	1.74551
PF3D7_1039700	16.0791	1.19584	0.508778	2.35042	0.0187522	0.0370578	1.72695
PF3D7_1131900	18.6421	-1.04369	0.444781	-2.34653	0.0189491	0.0373885	1.72241
PF3D7_1301500	16.1534	1.12197	0.480785	2.33363	0.0196152	0.0386123	1.70741
PF3D7_1019200	20.0055	-2.17483	0.939152	-2.31574	0.0205725	0.0401809	1.68671
PF3D7_0324200	13.5237	1.15204	0.502249	2.29377	0.021804	0.0422472	1.66146
PF3D7_1113200	19.9692	1.00459	0.43957	2.2854	0.0222892	0.0430556	1.65191
PF3D7_1357600	12.328	-1.28086	0.569438	-2.24934	0.0244912	0.0466327	1.61099
