# Supplementary material for: PfSRPK1 Regulates Asexual Blood Stage Schizogony and Is Essential for Male Gamete Formation
Source: Microbiol Spectr. 2022 Sep 12;10(5):e02141-22. doi: 10.1128/spectrum.02141-22 (PMC9602455; doi:10.1128/spectrum.02141-22)
Supplement: Supplemental file 2 — Data Set S2. Download spectrum.02141-22-s0002.xlsx, XLSX file, 0.04 MB [file spectrum.02141-22-s0002.xlsx]

## Sheet: Sheet1
Supplemetary Data S2A: GO term enrichment analysis (Biological process) of upregulated DEGs
GO-ID	p-value	corr p-value	log2(pValue)	x	n	X	N	Description	Genes in test set
40011	4.4572e-06	0.0014123	-9.46774	18	113	144	2991	locomotion	PF3D7_1471100|PF3D7_1335100|PF3D7_0424100|PF3D7_1133400|PF3D7_0501600|PF3D7_0629300|PF3D7_1222700|PF3D7_1462800|PF3D7_0612700|PF3D7_1035900|PF3D7_0613900|PF3D7_1251200|PF3D7_0404900|PF3D7_1035700|PF3D7_1035500|PF3D7_0423800|PF3D7_1035400|PF3D7_1014100
44409	8.6842e-06	0.0014123	-9.46774	16	96	144	2991	entry into host	PF3D7_1471100|PF3D7_1335100|PF3D7_0424100|PF3D7_1133400|PF3D7_0501600|PF3D7_0629300|PF3D7_1222700|PF3D7_1462800|PF3D7_0612700|PF3D7_1035900|PF3D7_0404900|PF3D7_1035700|PF3D7_1035500|PF3D7_0423800|PF3D7_1035400|PF3D7_1014100
51828	8.6842e-06	0.0014123	-9.46774	16	96	144	2991	entry into other organism involved in symbiotic interaction	PF3D7_1471100|PF3D7_1335100|PF3D7_0424100|PF3D7_1133400|PF3D7_0501600|PF3D7_0629300|PF3D7_1222700|PF3D7_1462800|PF3D7_0612700|PF3D7_1035900|PF3D7_0404900|PF3D7_1035700|PF3D7_1035500|PF3D7_0423800|PF3D7_1035400|PF3D7_1014100
52126	9.9739e-06	0.0014123	-9.46774	16	97	144	2991	movement in host environment	PF3D7_1471100|PF3D7_1335100|PF3D7_0424100|PF3D7_1133400|PF3D7_0501600|PF3D7_0629300|PF3D7_1222700|PF3D7_1462800|PF3D7_0612700|PF3D7_1035900|PF3D7_0404900|PF3D7_1035700|PF3D7_1035500|PF3D7_0423800|PF3D7_1035400|PF3D7_1014100
52192	9.9739e-06	0.0014123	-9.46774	16	97	144	2991	movement in environment of other organism involved in symbiotic interaction	PF3D7_1471100|PF3D7_1335100|PF3D7_0424100|PF3D7_1133400|PF3D7_0501600|PF3D7_0629300|PF3D7_1222700|PF3D7_1462800|PF3D7_0612700|PF3D7_1035900|PF3D7_0404900|PF3D7_1035700|PF3D7_1035500|PF3D7_0423800|PF3D7_1035400|PF3D7_1014100
10499	2.4491e-05	0.0028899	-8.43476	6	14	144	2991	proteasomal ubiquitin-independent protein catabolic process	PF3D7_0608500|PF3D7_0727400|PF3D7_0108000|PF3D7_1353800|PF3D7_0931800|PF3D7_1353900
46128	4.8089e-05	0.0042559	-7.87632	7	22	144	2991	purine ribonucleoside metabolic process	PF3D7_1420600|PF3D7_0520900|PF3D7_1443700|PF3D7_0922200|PF3D7_1012400|PF3D7_0513300|PF3D7_1029600
42278	4.8089e-05	0.0042559	-7.87632	7	22	144	2991	purine nucleoside metabolic process	PF3D7_1420600|PF3D7_0520900|PF3D7_1443700|PF3D7_0922200|PF3D7_1012400|PF3D7_0513300|PF3D7_1029600
51701	5.8545e-05	0.0046055	-7.76243	30	301	144	2991	interaction with host	PF3D7_1471100|PF3D7_1041300|PF3D7_0833100|PF3D7_1335100|PF3D7_0424100|PF3D7_1133400|PF3D7_0222100|PF3D7_0501600|PF3D7_1462800|PF3D7_0114100|PF3D7_0612700|PF3D7_0404900|PF3D7_0423800|PF3D7_1149300|PF3D7_1101700|PF3D7_1229400|PF3D7_1101100|PF3D7_0629300|PF3D7_1222700|PF3D7_0200200|PF3D7_0500900|PF3D7_1035900|PF3D7_0302200|PF3D7_0732200|PF3D7_1035700|PF3D7_1371700|PF3D7_1039700|PF3D7_1035500|PF3D7_1…
15858	0.00010939	0.0077447	-7.01257	3	3	144	2991	nucleoside transport	PF3D7_0103200|PF3D7_0824400|PF3D7_1347200
9116	0.00014858	0.0095628	-6.70835	8	34	144	2991	nucleoside metabolic process	PF3D7_1420600|PF3D7_0520900|PF3D7_1443700|PF3D7_0922200|PF3D7_1012400|PF3D7_0513300|PF3D7_1127100|PF3D7_1029600
9119	0.00051422	0.030339	-5.04268	7	31	144	2991	ribonucleoside metabolic process	PF3D7_1420600|PF3D7_0520900|PF3D7_1443700|PF3D7_0922200|PF3D7_1012400|PF3D7_0513300|PF3D7_1029600
44403	0.00066527	0.033644	-4.89351	30	344	144	2991	symbiosis, encompassing mutualism through parasitism	PF3D7_1471100|PF3D7_1041300|PF3D7_0833100|PF3D7_1335100|PF3D7_0424100|PF3D7_1133400|PF3D7_0222100|PF3D7_0501600|PF3D7_1462800|PF3D7_0114100|PF3D7_0612700|PF3D7_0404900|PF3D7_0423800|PF3D7_1149300|PF3D7_1101700|PF3D7_1229400|PF3D7_1101100|PF3D7_0629300|PF3D7_1222700|PF3D7_0200200|PF3D7_0500900|PF3D7_1035900|PF3D7_0302200|PF3D7_0732200|PF3D7_1035700|PF3D7_1371700|PF3D7_1039700|PF3D7_1035500|PF3D7_1…
44419	0.00066527	0.033644	-4.89351	30	344	144	2991	interspecies interaction between organisms	PF3D7_1471100|PF3D7_1041300|PF3D7_0833100|PF3D7_1335100|PF3D7_0424100|PF3D7_1133400|PF3D7_0222100|PF3D7_0501600|PF3D7_1462800|PF3D7_0114100|PF3D7_0612700|PF3D7_0404900|PF3D7_0423800|PF3D7_1149300|PF3D7_1101700|PF3D7_1229400|PF3D7_1101100|PF3D7_0629300|PF3D7_1222700|PF3D7_0200200|PF3D7_0500900|PF3D7_1035900|PF3D7_0302200|PF3D7_0732200|PF3D7_1035700|PF3D7_1371700|PF3D7_1039700|PF3D7_1035500|PF3D7_1…

## Sheet: Sheet2
Supplemetary Data S2B: GO term enrichment analysis (Cellular Componenent) of downregulated DEGs
GO-ID	p-value	corr p-value	log2(pValue)	x	n	X	N	Description	Genes in test set
18995	3.7397e-17	1.446e-15	-49.2969	90	700	243	4474	host	PF3D7_0833100|PF3D7_1253000|PF3D7_1201000|PF3D7_1253400|PF3D7_1001700|PF3D7_1121600|PF3D7_0220500|PF3D7_1001300|PF3D7_0617600|PF3D7_0113200|PF3D7_0201500|PF3D7_0114100|PF3D7_0612700|PF3D7_0901600|PF3D7_0901800|PF3D7_0324200|PF3D7_0404900|PF3D7_1334800|PF3D7_0102300|PF3D7_1132800|PF3D7_1204300|PF3D7_0731600|PF3D7_0832200|PF3D7_0501000|PF3D7_1252800|PF3D7_0501200|PF3D7_0507500|PF3D7_1222700|PF3D7_1…
43657	3.7397e-17	1.446e-15	-49.2969	90	700	243	4474	host cell	PF3D7_0833100|PF3D7_1253000|PF3D7_1201000|PF3D7_1253400|PF3D7_1001700|PF3D7_1121600|PF3D7_0220500|PF3D7_1001300|PF3D7_0617600|PF3D7_0113200|PF3D7_0201500|PF3D7_0114100|PF3D7_0612700|PF3D7_0901600|PF3D7_0901800|PF3D7_0324200|PF3D7_0404900|PF3D7_1334800|PF3D7_0102300|PF3D7_1132800|PF3D7_1204300|PF3D7_0731600|PF3D7_0832200|PF3D7_0501000|PF3D7_1252800|PF3D7_0501200|PF3D7_0507500|PF3D7_1222700|PF3D7_1…
44215	3.7397e-17	1.446e-15	-49.2969	90	700	243	4474	other organism	PF3D7_0833100|PF3D7_1253000|PF3D7_1201000|PF3D7_1253400|PF3D7_1001700|PF3D7_1121600|PF3D7_0220500|PF3D7_1001300|PF3D7_0617600|PF3D7_0113200|PF3D7_0201500|PF3D7_0114100|PF3D7_0612700|PF3D7_0901600|PF3D7_0901800|PF3D7_0324200|PF3D7_0404900|PF3D7_1334800|PF3D7_0102300|PF3D7_1132800|PF3D7_1204300|PF3D7_0731600|PF3D7_0832200|PF3D7_0501000|PF3D7_1252800|PF3D7_0501200|PF3D7_0507500|PF3D7_1222700|PF3D7_1…
44216	3.7397e-17	1.446e-15	-49.2969	90	700	243	4474	other organism cell	PF3D7_0833100|PF3D7_1253000|PF3D7_1201000|PF3D7_1253400|PF3D7_1001700|PF3D7_1121600|PF3D7_0220500|PF3D7_1001300|PF3D7_0617600|PF3D7_0113200|PF3D7_0201500|PF3D7_0114100|PF3D7_0612700|PF3D7_0901600|PF3D7_0901800|PF3D7_0324200|PF3D7_0404900|PF3D7_1334800|PF3D7_0102300|PF3D7_1132800|PF3D7_1204300|PF3D7_0731600|PF3D7_0832200|PF3D7_0501000|PF3D7_1252800|PF3D7_0501200|PF3D7_0507500|PF3D7_1222700|PF3D7_1…
44217	3.7397e-17	1.446e-15	-49.2969	90	700	243	4474	other organism part	PF3D7_0833100|PF3D7_1253000|PF3D7_1201000|PF3D7_1253400|PF3D7_1001700|PF3D7_1121600|PF3D7_0220500|PF3D7_1001300|PF3D7_0617600|PF3D7_0113200|PF3D7_0201500|PF3D7_0114100|PF3D7_0612700|PF3D7_0901600|PF3D7_0901800|PF3D7_0324200|PF3D7_0404900|PF3D7_1334800|PF3D7_0102300|PF3D7_1132800|PF3D7_1204300|PF3D7_0731600|PF3D7_0832200|PF3D7_0501000|PF3D7_1252800|PF3D7_0501200|PF3D7_0507500|PF3D7_1222700|PF3D7_1…
43245	3.7397e-17	1.446e-15	-49.2969	90	700	243	4474	extraorganismal space	PF3D7_0833100|PF3D7_1253000|PF3D7_1201000|PF3D7_1253400|PF3D7_1001700|PF3D7_1121600|PF3D7_0220500|PF3D7_1001300|PF3D7_0617600|PF3D7_0113200|PF3D7_0201500|PF3D7_0114100|PF3D7_0612700|PF3D7_0901600|PF3D7_0901800|PF3D7_0324200|PF3D7_0404900|PF3D7_1334800|PF3D7_0102300|PF3D7_1132800|PF3D7_1204300|PF3D7_0731600|PF3D7_0832200|PF3D7_0501000|PF3D7_1252800|PF3D7_0501200|PF3D7_0507500|PF3D7_1222700|PF3D7_1…
44421	7.2539e-17	2.4042e-15	-48.5634	91	720	243	4474	extracellular region part	PF3D7_0833100|PF3D7_1253000|PF3D7_1201000|PF3D7_1253400|PF3D7_1001700|PF3D7_1121600|PF3D7_0220500|PF3D7_1001300|PF3D7_0617600|PF3D7_0113200|PF3D7_0201500|PF3D7_0114100|PF3D7_0612700|PF3D7_0901600|PF3D7_0901800|PF3D7_0324200|PF3D7_0404900|PF3D7_1334800|PF3D7_0102300|PF3D7_1132800|PF3D7_1204300|PF3D7_0731600|PF3D7_0832200|PF3D7_0501000|PF3D7_1252800|PF3D7_0501200|PF3D7_0507500|PF3D7_1222700|PF3D7_1…
5576	4.0677e-16	1.1796e-14	-46.2687	92	752	243	4474	extracellular region	PF3D7_0833100|PF3D7_1253000|PF3D7_1201000|PF3D7_1253400|PF3D7_1001700|PF3D7_1121600|PF3D7_0220500|PF3D7_1001300|PF3D7_0617600|PF3D7_0113200|PF3D7_0201500|PF3D7_0114100|PF3D7_0612700|PF3D7_0901600|PF3D7_0901800|PF3D7_0324200|PF3D7_0404900|PF3D7_1334800|PF3D7_0102300|PF3D7_1132800|PF3D7_1204300|PF3D7_0731600|PF3D7_0832200|PF3D7_0501000|PF3D7_1252800|PF3D7_0501200|PF3D7_0507500|PF3D7_1222700|PF3D7_1…
33655	6.8259e-12	1.7596e-10	-32.404	66	522	243	4474	host cell cytoplasm part	PF3D7_0833100|PF3D7_1201000|PF3D7_1253400|PF3D7_1121600|PF3D7_1001300|PF3D7_0617600|PF3D7_0201500|PF3D7_0114100|PF3D7_0612700|PF3D7_0901600|PF3D7_0324200|PF3D7_0404900|PF3D7_1334800|PF3D7_1132800|PF3D7_1204300|PF3D7_0731600|PF3D7_0832200|PF3D7_0501000|PF3D7_0501200|PF3D7_0507500|PF3D7_1347200|PF3D7_1035300|PF3D7_1039700|PF3D7_0101100|PF3D7_1406300|PF3D7_1471100|PF3D7_1041300|PF3D7_1016300|PF3D7_1…
30430	8.3923e-12	1.947e-10	-32.258	67	537	243	4474	host cell cytoplasm	PF3D7_0833100|PF3D7_1253000|PF3D7_1201000|PF3D7_1253400|PF3D7_1121600|PF3D7_1001300|PF3D7_0617600|PF3D7_0201500|PF3D7_0114100|PF3D7_0612700|PF3D7_0901600|PF3D7_0324200|PF3D7_0404900|PF3D7_1334800|PF3D7_1132800|PF3D7_1204300|PF3D7_0731600|PF3D7_0832200|PF3D7_0501000|PF3D7_0501200|PF3D7_0507500|PF3D7_1347200|PF3D7_1035300|PF3D7_1039700|PF3D7_0101100|PF3D7_1406300|PF3D7_1471100|PF3D7_1041300|PF3D7_1…
33646	1.8411e-11	3.8789e-10	-31.2636	67	546	243	4474	host intracellular part	PF3D7_0833100|PF3D7_1253000|PF3D7_1201000|PF3D7_1253400|PF3D7_1121600|PF3D7_1001300|PF3D7_0617600|PF3D7_0201500|PF3D7_0114100|PF3D7_0612700|PF3D7_0901600|PF3D7_0324200|PF3D7_0404900|PF3D7_1334800|PF3D7_1132800|PF3D7_1204300|PF3D7_0731600|PF3D7_0832200|PF3D7_0501000|PF3D7_0501200|PF3D7_0507500|PF3D7_1347200|PF3D7_1035300|PF3D7_1039700|PF3D7_0101100|PF3D7_1406300|PF3D7_1471100|PF3D7_1041300|PF3D7_1…
43656	2.0063e-11	3.8789e-10	-31.2636	67	547	243	4474	intracellular region of host	PF3D7_0833100|PF3D7_1253000|PF3D7_1201000|PF3D7_1253400|PF3D7_1121600|PF3D7_1001300|PF3D7_0617600|PF3D7_0201500|PF3D7_0114100|PF3D7_0612700|PF3D7_0901600|PF3D7_0324200|PF3D7_0404900|PF3D7_1334800|PF3D7_1132800|PF3D7_1204300|PF3D7_0731600|PF3D7_0832200|PF3D7_0501000|PF3D7_0501200|PF3D7_0507500|PF3D7_1347200|PF3D7_1035300|PF3D7_1039700|PF3D7_0101100|PF3D7_1406300|PF3D7_1471100|PF3D7_1041300|PF3D7_1…
33643	2.6948e-11	4.8092e-10	-30.9535	72	616	243	4474	host cell part	PF3D7_0833100|PF3D7_1253000|PF3D7_1201000|PF3D7_1253400|PF3D7_1121600|PF3D7_1001300|PF3D7_0617600|PF3D7_0201500|PF3D7_0114100|PF3D7_0612700|PF3D7_0901600|PF3D7_0324200|PF3D7_0404900|PF3D7_1334800|PF3D7_1132800|PF3D7_1204300|PF3D7_0731600|PF3D7_0832200|PF3D7_0501000|PF3D7_0501200|PF3D7_0507500|PF3D7_1222700|PF3D7_1347200|PF3D7_1035300|PF3D7_1310500|PF3D7_1039700|PF3D7_0101100|PF3D7_1406300|PF3D7_1…
20036	1.0903e-07	1.8069e-06	-19.0781	45	370	243	4474	Maurer's cleft	PF3D7_0833100|PF3D7_1253100|PF3D7_1253400|PF3D7_0520900|PF3D7_0617600|PF3D7_0913200|PF3D7_0220200|PF3D7_1001000|PF3D7_0222100|PF3D7_0201500|PF3D7_0114200|PF3D7_0631600|PF3D7_0114100|PF3D7_0901600|PF3D7_1334500|PF3D7_0322000|PF3D7_0731300|PF3D7_0324200|PF3D7_0922200|PF3D7_1401200|PF3D7_1101700|PF3D7_1229400|PF3D7_1132800|PF3D7_1101100|PF3D7_1204300|PF3D7_1124600|PF3D7_0324600|PF3D7_0501000|PF3D7_0…
5839	5.6623e-06	8.7577e-05	-13.4791	7	15	243	4474	proteasome core complex	PF3D7_0608500|PF3D7_0727400|PF3D7_0108000|PF3D7_0518300|PF3D7_1353800|PF3D7_0931800|PF3D7_1353900
9986	5.1948e-05	0.00075325	-10.3746	21	151	243	4474	cell surface	PF3D7_1036000|PF3D7_1132800|PF3D7_0424100|PF3D7_0501200|PF3D7_1324900|PF3D7_1029600|PF3D7_0629300|PF3D7_0827900|PF3D7_1462800|PF3D7_0308300|PF3D7_0612700|PF3D7_1035900|PF3D7_1035300|PF3D7_0922200|PF3D7_0404900|PF3D7_1334800|PF3D7_1035700|PF3D7_1035500|PF3D7_0423800|PF3D7_1035400|PF3D7_1014100
31225	0.00013911	0.0018984	-9.041	8	30	243	4474	anchored to membrane	PF3D7_0620400|PF3D7_0612700|PF3D7_0206800|PF3D7_0206900|PF3D7_0404900|PF3D7_0207000|PF3D7_0423800|PF3D7_0414900
19773	0.00026101	0.0032809	-8.25169	4	7	243	4474	proteasome core complex, alpha-subunit complex	PF3D7_0608500|PF3D7_0727400|PF3D7_1353800|PF3D7_1353900
502	0.0002687	0.0032809	-8.25169	9	41	243	4474	proteasome complex	PF3D7_0608500|PF3D7_1030500|PF3D7_0727400|PF3D7_0108000|PF3D7_0317800|PF3D7_0518300|PF3D7_1353800|PF3D7_0931800|PF3D7_1353900
31982	0.00032215	0.0037369	-8.06394	23	196	243	4474	vesicle	PF3D7_1471100|PF3D7_0211200|PF3D7_0618000|PF3D7_0424100|PF3D7_1343000|PF3D7_0422100|PF3D7_1121600|PF3D7_1006200|PF3D7_1324900|PF3D7_0507500|PF3D7_1408000|PF3D7_0501600|PF3D7_0827900|PF3D7_0608800|PF3D7_1462800|PF3D7_1250500|PF3D7_0613900|PF3D7_1229800|PF3D7_0922200|PF3D7_0925900|PF3D7_1406300|PF3D7_0423800|PF3D7_1127000
44459	0.00048082	0.0050885	-7.61854	11	63	243	4474	plasma membrane part	PF3D7_0620400|PF3D7_0612700|PF3D7_0206800|PF3D7_0424100|PF3D7_0206900|PF3D7_1347200|PF3D7_0404900|PF3D7_0112200|PF3D7_0207000|PF3D7_0423800|PF3D7_1029600
5773	0.00048253	0.0050885	-7.61854	20	164	243	4474	vacuole	PF3D7_1471100|PF3D7_0532100|PF3D7_0618000|PF3D7_1343000|PF3D7_1121600|PF3D7_1006200|PF3D7_1324900|PF3D7_1408000|PF3D7_0501600|PF3D7_0903200|PF3D7_0629300|PF3D7_0827900|PF3D7_0608800|PF3D7_1462800|PF3D7_0114100|PF3D7_0902800|PF3D7_0922200|PF3D7_0925900|PF3D7_1406300|PF3D7_1127000
46658	0.00056621	0.0057113	-7.45197	7	28	243	4474	anchored to plasma membrane	PF3D7_0620400|PF3D7_0612700|PF3D7_0206800|PF3D7_0206900|PF3D7_0404900|PF3D7_0207000|PF3D7_0423800
31410	0.00068609	0.0066322	-7.2363	21	181	243	4474	cytoplasmic vesicle	PF3D7_1471100|PF3D7_0211200|PF3D7_0618000|PF3D7_0424100|PF3D7_1343000|PF3D7_0422100|PF3D7_1121600|PF3D7_1006200|PF3D7_1324900|PF3D7_0507500|PF3D7_1408000|PF3D7_0501600|PF3D7_0827900|PF3D7_0608800|PF3D7_1462800|PF3D7_1250500|PF3D7_0922200|PF3D7_0925900|PF3D7_1406300|PF3D7_0423800|PF3D7_1127000
30139	0.00098094	0.0091031	-6.77943	14	101	243	4474	endocytic vesicle	PF3D7_0211200|PF3D7_0618000|PF3D7_1343000|PF3D7_1006200|PF3D7_1324900|PF3D7_1408000|PF3D7_0501600|PF3D7_0827900|PF3D7_0608800|PF3D7_1462800|PF3D7_0922200|PF3D7_0925900|PF3D7_1406300|PF3D7_1127000
5829	0.0010579	0.0094395	-6.72707	35	379	243	4474	cytosol	PF3D7_1423300|PF3D7_0923900|PF3D7_0812220|PF3D7_0802200|PF3D7_0520900|PF3D7_0913200|PF3D7_1324900|PF3D7_0413700|PF3D7_1138100|PF3D7_1439900|PF3D7_0418600|PF3D7_1462800|PF3D7_0307100|PF3D7_1030500|PF3D7_1212000|PF3D7_1420600|PF3D7_0322000|PF3D7_0922200|PF3D7_1426000|PF3D7_0406400|PF3D7_0110900|PF3D7_1109900|PF3D7_1029600|PF3D7_0414900|PF3D7_1008900|PF3D7_0902000|PF3D7_1142500|PF3D7_0304500|PF3D7_0…
16023	0.0013515	0.011198	-6.48062	19	165	243	4474	cytoplasmic membrane-bounded vesicle	PF3D7_1471100|PF3D7_0211200|PF3D7_0618000|PF3D7_1343000|PF3D7_0422100|PF3D7_1121600|PF3D7_1006200|PF3D7_1324900|PF3D7_0507500|PF3D7_1408000|PF3D7_0501600|PF3D7_0827900|PF3D7_0608800|PF3D7_1462800|PF3D7_1250500|PF3D7_0922200|PF3D7_0925900|PF3D7_1406300|PF3D7_1127000
31988	0.0013515	0.011198	-6.48062	19	165	243	4474	membrane-bounded vesicle	PF3D7_1471100|PF3D7_0211200|PF3D7_0618000|PF3D7_1343000|PF3D7_0422100|PF3D7_1121600|PF3D7_1006200|PF3D7_1324900|PF3D7_0507500|PF3D7_1408000|PF3D7_0501600|PF3D7_0827900|PF3D7_0608800|PF3D7_1462800|PF3D7_1250500|PF3D7_0922200|PF3D7_0925900|PF3D7_1406300|PF3D7_1127000
31226	0.0014492	0.011593	-6.4306	9	51	243	4474	intrinsic to plasma membrane	PF3D7_0620400|PF3D7_0612700|PF3D7_0206800|PF3D7_0206900|PF3D7_1347200|PF3D7_0404900|PF3D7_0112200|PF3D7_0207000|PF3D7_0423800
20020	0.0018404	0.012939	-6.27213	13	96	243	4474	food vacuole	PF3D7_0618000|PF3D7_1343000|PF3D7_1006200|PF3D7_1324900|PF3D7_1408000|PF3D7_0501600|PF3D7_0827900|PF3D7_0608800|PF3D7_1462800|PF3D7_0922200|PF3D7_0925900|PF3D7_1406300|PF3D7_1127000
5767	0.0018404	0.012939	-6.27213	13	96	243	4474	secondary lysosome	PF3D7_0618000|PF3D7_1343000|PF3D7_1006200|PF3D7_1324900|PF3D7_1408000|PF3D7_0501600|PF3D7_0827900|PF3D7_0608800|PF3D7_1462800|PF3D7_0922200|PF3D7_0925900|PF3D7_1406300|PF3D7_1127000
32010	0.0018404	0.012939	-6.27213	13	96	243	4474	phagolysosome	PF3D7_0618000|PF3D7_1343000|PF3D7_1006200|PF3D7_1324900|PF3D7_1408000|PF3D7_0501600|PF3D7_0827900|PF3D7_0608800|PF3D7_1462800|PF3D7_0922200|PF3D7_0925900|PF3D7_1406300|PF3D7_1127000
45335	0.0018404	0.012939	-6.27213	13	96	243	4474	phagocytic vesicle	PF3D7_0618000|PF3D7_1343000|PF3D7_1006200|PF3D7_1324900|PF3D7_1408000|PF3D7_0501600|PF3D7_0827900|PF3D7_0608800|PF3D7_1462800|PF3D7_0922200|PF3D7_0925900|PF3D7_1406300|PF3D7_1127000
5764	0.0020772	0.013769	-6.18243	14	109	243	4474	lysosome	PF3D7_0618000|PF3D7_1343000|PF3D7_1006200|PF3D7_1324900|PF3D7_1408000|PF3D7_0501600|PF3D7_0827900|PF3D7_0608800|PF3D7_1462800|PF3D7_0902800|PF3D7_0922200|PF3D7_0925900|PF3D7_1406300|PF3D7_1127000
323	0.0020772	0.013769	-6.18243	14	109	243	4474	lytic vacuole	PF3D7_0618000|PF3D7_1343000|PF3D7_1006200|PF3D7_1324900|PF3D7_1408000|PF3D7_0501600|PF3D7_0827900|PF3D7_0608800|PF3D7_1462800|PF3D7_0902800|PF3D7_0922200|PF3D7_0925900|PF3D7_1406300|PF3D7_1127000
20004	0.0028008	0.01748	-5.83815	3	6	243	4474	symbiont-containing vacuolar space	PF3D7_0612700|PF3D7_0404900|PF3D7_0507500
31351	0.0029385	0.01748	-5.83815	2	2	243	4474	integral to plastid membrane	PF3D7_0508300|PF3D7_0530200
42170	0.0029385	0.01748	-5.83815	2	2	243	4474	plastid membrane	PF3D7_0508300|PF3D7_0530200
9526	0.0029385	0.01748	-5.83815	2	2	243	4474	plastid envelope	PF3D7_0508300|PF3D7_0530200
20003	0.0067945	0.038447	-4.70099	20	204	243	4474	symbiont-containing vacuole	PF3D7_1471100|PF3D7_0833100|PF3D7_0104200|PF3D7_0532100|PF3D7_1101100|PF3D7_1201000|PF3D7_1121600|PF3D7_0912400|PF3D7_0507400|PF3D7_0507500|PF3D7_0629300|PF3D7_0200200|PF3D7_0114100|PF3D7_0612700|PF3D7_1035300|PF3D7_0732200|PF3D7_0404900|PF3D7_1334800|PF3D7_0925900|PF3D7_1406300
65010	0.0067945	0.038447	-4.70099	20	204	243	4474	extracellular membrane-bounded organelle	PF3D7_1471100|PF3D7_0833100|PF3D7_0104200|PF3D7_0532100|PF3D7_1101100|PF3D7_1201000|PF3D7_1121600|PF3D7_0912400|PF3D7_0507400|PF3D7_0507500|PF3D7_0629300|PF3D7_0200200|PF3D7_0114100|PF3D7_0612700|PF3D7_1035300|PF3D7_0732200|PF3D7_0404900|PF3D7_1334800|PF3D7_0925900|PF3D7_1406300
43230	0.0075595	0.041757	-4.58184	20	206	243	4474	extracellular organelle	PF3D7_1471100|PF3D7_0833100|PF3D7_0104200|PF3D7_0532100|PF3D7_1101100|PF3D7_1201000|PF3D7_1121600|PF3D7_0912400|PF3D7_0507400|PF3D7_0507500|PF3D7_0629300|PF3D7_0200200|PF3D7_0114100|PF3D7_0612700|PF3D7_1035300|PF3D7_0732200|PF3D7_0404900|PF3D7_1334800|PF3D7_0925900|PF3D7_1406300
43655	0.0084988	0.045854	-4.44681	2	3	243	4474	extracellular space of host	PF3D7_0424100|PF3D7_0423800

## Sheet: Sheet3
Supplemetary Data S2C: GO term enrichment analysis (Molecular function) of upregulated DEGs
GO-ID	p-value	corr p-value	log2(pValue)	x	n	X	N	Description	Genes in test set
4298	3.4518e-06	0.00054193	-10.8496	7	15	164	3236	threonine-type endopeptidase activity	PF3D7_0608500|PF3D7_0727400|PF3D7_0108000|PF3D7_0518300|PF3D7_1353800|PF3D7_0931800|PF3D7_1353900
70003	3.4518e-06	0.00054193	-10.8496	7	15	164	3236	threonine-type peptidase activity	PF3D7_0608500|PF3D7_0727400|PF3D7_0108000|PF3D7_0518300|PF3D7_1353800|PF3D7_0931800|PF3D7_1353900

## Sheet: Sheet4
Supplemetary Data S2D: GO term enrichment analysis (Biological process) of downregulated DEGs
GO-ID	p-value	corr p-value	log2(pValue)	x	n	X	N	Description	Genes in test set
9405	1.0406e-28	1.0583e-25	-82.9665	50	75	374	2991	pathogenesis	PF3D7_1150400|PF3D7_0833500|PF3D7_1100100|PF3D7_0711700|PF3D7_0113800|PF3D7_0808700|PF3D7_0936500|PF3D7_0115700|PF3D7_0712000|PF3D7_0800300|PF3D7_0712600|PF3D7_0800100|PF3D7_0712400|PF3D7_1240400|PF3D7_0425800|PF3D7_1240600|PF3D7_0209000|PF3D7_0700100|PF3D7_0421100|PF3D7_0412700|PF3D7_0712900|PF3D7_1300100|PF3D7_0412900|PF3D7_1300300|PF3D7_1219300|PF3D7_0632800|PF3D7_0600400|PF3D7_0600200|PF3D7_0…
7018	4.4287e-16	2.252e-13	-42.0139	24	32	374	2991	microtubule-based movement	PF3D7_1475700|PF3D7_1104600|PF3D7_0729900|PF3D7_1211000|PF3D7_1025500|PF3D7_1122900|PF3D7_1020300|PF3D7_0111000|PF3D7_1215800|PF3D7_1007100|PF3D7_1020100|PF3D7_1023100|PF3D7_0905300|PF3D7_0906400|PF3D7_0828700|PF3D7_1245600|PF3D7_1202300|PF3D7_0724900|PF3D7_0922000|PF3D7_1146700|PF3D7_1037800|PF3D7_1426300|PF3D7_1465800|PF3D7_0718000
7017	1.5e-13	5.0851e-11	-34.1949	35	75	374	2991	microtubule-based process	PF3D7_1475700|PF3D7_0212700|PF3D7_1104600|PF3D7_1211000|PF3D7_1020300|PF3D7_0111000|PF3D7_1215800|PF3D7_1020100|PF3D7_0933800|PF3D7_0307300|PF3D7_0905300|PF3D7_1346000|PF3D7_1202300|PF3D7_0922000|PF3D7_0909500|PF3D7_1426300|PF3D7_1147200|PF3D7_0718000|PF3D7_0729900|PF3D7_1107600|PF3D7_1025500|PF3D7_1122900|PF3D7_0708000|PF3D7_1007100|PF3D7_1023100|PF3D7_0906400|PF3D7_0818300|PF3D7_0828700|PF3D7_1…
51704	2.1005e-10	5.3406e-08	-24.1584	86	364	374	2991	multi-organism process	PF3D7_1150400|PF3D7_1207300|PF3D7_0726200|PF3D7_0315200|PF3D7_0833500|PF3D7_0424400|PF3D7_1100100|PF3D7_0711700|PF3D7_0113800|PF3D7_0808700|PF3D7_0936500|PF3D7_0115700|PF3D7_0819200|PF3D7_0712000|PF3D7_0800300|PF3D7_1412500|PF3D7_0712600|PF3D7_0800100|PF3D7_0305600|PF3D7_0712400|PF3D7_0819400|PF3D7_0400700|PF3D7_1240400|PF3D7_0425800|PF3D7_0909200|PF3D7_1240600|PF3D7_1200500|PF3D7_0400500|PF3D7_0…
51701	2.0214e-09	4.1116e-07	-21.2138	73	301	374	2991	interaction with host	PF3D7_1150400|PF3D7_1207300|PF3D7_0726200|PF3D7_0315200|PF3D7_0424400|PF3D7_1100100|PF3D7_0711700|PF3D7_0808700|PF3D7_0115700|PF3D7_0819200|PF3D7_0712000|PF3D7_0800300|PF3D7_1412500|PF3D7_0712600|PF3D7_0800100|PF3D7_0305600|PF3D7_0712400|PF3D7_0819400|PF3D7_0400700|PF3D7_1240400|PF3D7_0425800|PF3D7_0909200|PF3D7_1240600|PF3D7_1200500|PF3D7_0400500|PF3D7_0517600|PF3D7_0209000|PF3D7_0421100|PF3D7_0…
51825	3.2831e-09	4.1737e-07	-21.1922	50	175	374	2991	adhesion to other organism involved in symbiotic interaction	PF3D7_1150400|PF3D7_1100100|PF3D7_0711700|PF3D7_0808700|PF3D7_0115700|PF3D7_0712000|PF3D7_0800300|PF3D7_0712600|PF3D7_0800100|PF3D7_0712400|PF3D7_0400700|PF3D7_1240400|PF3D7_0425800|PF3D7_1240600|PF3D7_1200500|PF3D7_0400500|PF3D7_0421100|PF3D7_0412700|PF3D7_0712900|PF3D7_1300500|PF3D7_0937500|PF3D7_0412900|PF3D7_1300300|PF3D7_1219300|PF3D7_0632800|PF3D7_0900400|PF3D7_0600200|PF3D7_0900200|PF3D7_0…
44406	3.2831e-09	4.1737e-07	-21.1922	50	175	374	2991	adhesion to host	PF3D7_1150400|PF3D7_1100100|PF3D7_0711700|PF3D7_0808700|PF3D7_0115700|PF3D7_0712000|PF3D7_0800300|PF3D7_0712600|PF3D7_0800100|PF3D7_0712400|PF3D7_0400700|PF3D7_1240400|PF3D7_0425800|PF3D7_1240600|PF3D7_1200500|PF3D7_0400500|PF3D7_0421100|PF3D7_0412700|PF3D7_0712900|PF3D7_1300500|PF3D7_0937500|PF3D7_0412900|PF3D7_1300300|PF3D7_1219300|PF3D7_0632800|PF3D7_0900400|PF3D7_0600200|PF3D7_0900200|PF3D7_0…
20035	3.2831e-09	4.1737e-07	-21.1922	50	175	374	2991	cytoadherence to microvasculature, mediated by parasite protein	PF3D7_1150400|PF3D7_1100100|PF3D7_0711700|PF3D7_0808700|PF3D7_0115700|PF3D7_0712000|PF3D7_0800300|PF3D7_0712600|PF3D7_0800100|PF3D7_0712400|PF3D7_0400700|PF3D7_1240400|PF3D7_0425800|PF3D7_1240600|PF3D7_1200500|PF3D7_0400500|PF3D7_0421100|PF3D7_0412700|PF3D7_0712900|PF3D7_1300500|PF3D7_0937500|PF3D7_0412900|PF3D7_1300300|PF3D7_1219300|PF3D7_0632800|PF3D7_0900400|PF3D7_0600200|PF3D7_0900200|PF3D7_0…
7155	1.3351e-08	1.5086e-06	-19.3384	53	198	374	2991	cell adhesion	PF3D7_1150400|PF3D7_1100100|PF3D7_0711700|PF3D7_0808700|PF3D7_0115700|PF3D7_0712000|PF3D7_0800300|PF3D7_0712600|PF3D7_0800100|PF3D7_0712400|PF3D7_0400700|PF3D7_1240400|PF3D7_0425800|PF3D7_1240600|PF3D7_1200500|PF3D7_0400500|PF3D7_0832000|PF3D7_0421100|PF3D7_0412700|PF3D7_0712900|PF3D7_1300500|PF3D7_0937500|PF3D7_0412900|PF3D7_1300300|PF3D7_1219300|PF3D7_0632800|PF3D7_0900400|PF3D7_0600200|PF3D7_0…
51805	4.9067e-08	3.5623e-06	-18.0988	53	205	374	2991	evasion or tolerance of immune response of other organism involved in symbiotic interaction	PF3D7_1150400|PF3D7_1100100|PF3D7_0711700|PF3D7_0808700|PF3D7_0115700|PF3D7_0712000|PF3D7_0800300|PF3D7_0712600|PF3D7_0800100|PF3D7_0712400|PF3D7_0400700|PF3D7_1240400|PF3D7_0425800|PF3D7_1240600|PF3D7_1200500|PF3D7_0400500|PF3D7_0421100|PF3D7_0412700|PF3D7_0712900|PF3D7_1300500|PF3D7_0937500|PF3D7_0412900|PF3D7_1300300|PF3D7_1219300|PF3D7_0632800|PF3D7_0900400|PF3D7_0600200|PF3D7_0900200|PF3D7_0…
51807	4.9067e-08	3.5623e-06	-18.0988	53	205	374	2991	evasion or tolerance of defense response of other organism involved in symbiotic interaction	PF3D7_1150400|PF3D7_1100100|PF3D7_0711700|PF3D7_0808700|PF3D7_0115700|PF3D7_0712000|PF3D7_0800300|PF3D7_0712600|PF3D7_0800100|PF3D7_0712400|PF3D7_0400700|PF3D7_1240400|PF3D7_0425800|PF3D7_1240600|PF3D7_1200500|PF3D7_0400500|PF3D7_0421100|PF3D7_0412700|PF3D7_0712900|PF3D7_1300500|PF3D7_0937500|PF3D7_0412900|PF3D7_1300300|PF3D7_1219300|PF3D7_0632800|PF3D7_0900400|PF3D7_0600200|PF3D7_0900200|PF3D7_0…
51832	4.9067e-08	3.5623e-06	-18.0988	53	205	374	2991	avoidance of defenses of other organism involved in symbiotic interaction	PF3D7_1150400|PF3D7_1100100|PF3D7_0711700|PF3D7_0808700|PF3D7_0115700|PF3D7_0712000|PF3D7_0800300|PF3D7_0712600|PF3D7_0800100|PF3D7_0712400|PF3D7_0400700|PF3D7_1240400|PF3D7_0425800|PF3D7_1240600|PF3D7_1200500|PF3D7_0400500|PF3D7_0421100|PF3D7_0412700|PF3D7_0712900|PF3D7_1300500|PF3D7_0937500|PF3D7_0412900|PF3D7_1300300|PF3D7_1219300|PF3D7_0632800|PF3D7_0900400|PF3D7_0600200|PF3D7_0900200|PF3D7_0…
51834	4.9067e-08	3.5623e-06	-18.0988	53	205	374	2991	evasion or tolerance of defenses of other organism involved in symbiotic interaction	PF3D7_1150400|PF3D7_1100100|PF3D7_0711700|PF3D7_0808700|PF3D7_0115700|PF3D7_0712000|PF3D7_0800300|PF3D7_0712600|PF3D7_0800100|PF3D7_0712400|PF3D7_0400700|PF3D7_1240400|PF3D7_0425800|PF3D7_1240600|PF3D7_1200500|PF3D7_0400500|PF3D7_0421100|PF3D7_0412700|PF3D7_0712900|PF3D7_1300500|PF3D7_0937500|PF3D7_0412900|PF3D7_1300300|PF3D7_1219300|PF3D7_0632800|PF3D7_0900400|PF3D7_0600200|PF3D7_0900200|PF3D7_0…
6952	4.9067e-08	3.5623e-06	-18.0988	53	205	374	2991	defense response	PF3D7_1150400|PF3D7_1100100|PF3D7_0711700|PF3D7_0808700|PF3D7_0115700|PF3D7_0712000|PF3D7_0800300|PF3D7_0712600|PF3D7_0800100|PF3D7_0712400|PF3D7_0400700|PF3D7_1240400|PF3D7_0425800|PF3D7_1240600|PF3D7_1200500|PF3D7_0400500|PF3D7_0421100|PF3D7_0412700|PF3D7_0712900|PF3D7_1300500|PF3D7_0937500|PF3D7_0412900|PF3D7_1300300|PF3D7_1219300|PF3D7_0632800|PF3D7_0900400|PF3D7_0600200|PF3D7_0900200|PF3D7_0…
7157	6.6684e-08	3.5623e-06	-18.0988	50	190	374	2991	heterophilic cell-cell adhesion	PF3D7_1150400|PF3D7_1100100|PF3D7_0711700|PF3D7_0808700|PF3D7_0115700|PF3D7_0712000|PF3D7_0800300|PF3D7_0712600|PF3D7_0800100|PF3D7_0712400|PF3D7_0400700|PF3D7_1240400|PF3D7_0425800|PF3D7_1240600|PF3D7_1200500|PF3D7_0400500|PF3D7_0832000|PF3D7_0421100|PF3D7_0412700|PF3D7_0712900|PF3D7_1300500|PF3D7_0937500|PF3D7_0412900|PF3D7_1300300|PF3D7_1219300|PF3D7_0632800|PF3D7_0900400|PF3D7_0600200|PF3D7_0…
20013	6.6684e-08	3.5623e-06	-18.0988	50	190	374	2991	rosetting	PF3D7_1150400|PF3D7_1100100|PF3D7_0711700|PF3D7_0808700|PF3D7_0115700|PF3D7_0712000|PF3D7_0800300|PF3D7_0712600|PF3D7_0800100|PF3D7_0712400|PF3D7_0400700|PF3D7_1240400|PF3D7_0425800|PF3D7_1240600|PF3D7_1200500|PF3D7_0400500|PF3D7_0832000|PF3D7_0421100|PF3D7_0412700|PF3D7_0712900|PF3D7_1300500|PF3D7_0937500|PF3D7_0412900|PF3D7_1300300|PF3D7_1219300|PF3D7_0632800|PF3D7_0900400|PF3D7_0600200|PF3D7_0…
16337	6.6684e-08	3.5623e-06	-18.0988	50	190	374	2991	cell-cell adhesion	PF3D7_1150400|PF3D7_1100100|PF3D7_0711700|PF3D7_0808700|PF3D7_0115700|PF3D7_0712000|PF3D7_0800300|PF3D7_0712600|PF3D7_0800100|PF3D7_0712400|PF3D7_0400700|PF3D7_1240400|PF3D7_0425800|PF3D7_1240600|PF3D7_1200500|PF3D7_0400500|PF3D7_0832000|PF3D7_0421100|PF3D7_0412700|PF3D7_0712900|PF3D7_1300500|PF3D7_0937500|PF3D7_0412900|PF3D7_1300300|PF3D7_1219300|PF3D7_0632800|PF3D7_0900400|PF3D7_0600200|PF3D7_0…
51707	7.0054e-08	3.5623e-06	-18.0988	53	207	374	2991	response to other organism	PF3D7_1150400|PF3D7_1100100|PF3D7_0711700|PF3D7_0808700|PF3D7_0115700|PF3D7_0712000|PF3D7_0800300|PF3D7_0712600|PF3D7_0800100|PF3D7_0712400|PF3D7_0400700|PF3D7_1240400|PF3D7_0425800|PF3D7_1240600|PF3D7_1200500|PF3D7_0400500|PF3D7_0421100|PF3D7_0412700|PF3D7_0712900|PF3D7_1300500|PF3D7_0937500|PF3D7_0412900|PF3D7_1300300|PF3D7_1219300|PF3D7_0632800|PF3D7_0900400|PF3D7_0600200|PF3D7_0900200|PF3D7_0…
52173	7.0054e-08	3.5623e-06	-18.0988	53	207	374	2991	response to defenses of other organism involved in symbiotic interaction	PF3D7_1150400|PF3D7_1100100|PF3D7_0711700|PF3D7_0808700|PF3D7_0115700|PF3D7_0712000|PF3D7_0800300|PF3D7_0712600|PF3D7_0800100|PF3D7_0712400|PF3D7_0400700|PF3D7_1240400|PF3D7_0425800|PF3D7_1240600|PF3D7_1200500|PF3D7_0400500|PF3D7_0421100|PF3D7_0412700|PF3D7_0712900|PF3D7_1300500|PF3D7_0937500|PF3D7_0412900|PF3D7_1300300|PF3D7_1219300|PF3D7_0632800|PF3D7_0900400|PF3D7_0600200|PF3D7_0900200|PF3D7_0…
52564	7.0054e-08	3.5623e-06	-18.0988	53	207	374	2991	response to immune response of other organism involved in symbiotic interaction	PF3D7_1150400|PF3D7_1100100|PF3D7_0711700|PF3D7_0808700|PF3D7_0115700|PF3D7_0712000|PF3D7_0800300|PF3D7_0712600|PF3D7_0800100|PF3D7_0712400|PF3D7_0400700|PF3D7_1240400|PF3D7_0425800|PF3D7_1240600|PF3D7_1200500|PF3D7_0400500|PF3D7_0421100|PF3D7_0412700|PF3D7_0712900|PF3D7_1300500|PF3D7_0937500|PF3D7_0412900|PF3D7_1300300|PF3D7_1219300|PF3D7_0632800|PF3D7_0900400|PF3D7_0600200|PF3D7_0900200|PF3D7_0…
22610	8.8599e-08	4.2907e-06	-17.8304	54	214	374	2991	biological adhesion	PF3D7_1150400|PF3D7_1100100|PF3D7_0711700|PF3D7_0808700|PF3D7_0115700|PF3D7_0712000|PF3D7_0800300|PF3D7_0712600|PF3D7_0800100|PF3D7_0712400|PF3D7_0400700|PF3D7_1240400|PF3D7_0425800|PF3D7_1240600|PF3D7_1200500|PF3D7_0400500|PF3D7_0832000|PF3D7_0421100|PF3D7_0412700|PF3D7_0712900|PF3D7_1300500|PF3D7_0937500|PF3D7_0412900|PF3D7_1300300|PF3D7_1219300|PF3D7_0632800|PF3D7_0900400|PF3D7_0600200|PF3D7_0…
6633	1.0919e-07	5.0474e-06	-17.596	14	24	374	2991	fatty acid biosynthetic process	PF3D7_0922900|PF3D7_0211400|PF3D7_1312000|PF3D7_1204200|PF3D7_0422000|PF3D7_1209100|PF3D7_1124500|PF3D7_1020800|PF3D7_0615100|PF3D7_1323000|PF3D7_0420200|PF3D7_1469600|PF3D7_0920000|PF3D7_1446400
44403	1.7535e-07	7.4303e-06	-17.0381	75	344	374	2991	symbiosis, encompassing mutualism through parasitism	PF3D7_1150400|PF3D7_1207300|PF3D7_0726200|PF3D7_0315200|PF3D7_0424400|PF3D7_1100100|PF3D7_0711700|PF3D7_0808700|PF3D7_0115700|PF3D7_0819200|PF3D7_0712000|PF3D7_0800300|PF3D7_1412500|PF3D7_0712600|PF3D7_0800100|PF3D7_0305600|PF3D7_0712400|PF3D7_0819400|PF3D7_0400700|PF3D7_1240400|PF3D7_0425800|PF3D7_0909200|PF3D7_1240600|PF3D7_1200500|PF3D7_0400500|PF3D7_0517600|PF3D7_0209000|PF3D7_0421100|PF3D7_0…
44419	1.7535e-07	7.4303e-06	-17.0381	75	344	374	2991	interspecies interaction between organisms	PF3D7_1150400|PF3D7_1207300|PF3D7_0726200|PF3D7_0315200|PF3D7_0424400|PF3D7_1100100|PF3D7_0711700|PF3D7_0808700|PF3D7_0115700|PF3D7_0819200|PF3D7_0712000|PF3D7_0800300|PF3D7_1412500|PF3D7_0712600|PF3D7_0800100|PF3D7_0305600|PF3D7_0712400|PF3D7_0819400|PF3D7_0400700|PF3D7_1240400|PF3D7_0425800|PF3D7_0909200|PF3D7_1240600|PF3D7_1200500|PF3D7_0400500|PF3D7_0517600|PF3D7_0209000|PF3D7_0421100|PF3D7_0…
51809	2.0886e-07	8.1697e-06	-16.9013	51	202	374	2991	passive evasion of immune response of other organism involved in symbiotic interaction	PF3D7_1150400|PF3D7_1100100|PF3D7_0711700|PF3D7_0808700|PF3D7_0115700|PF3D7_0712000|PF3D7_0800300|PF3D7_0712600|PF3D7_0800100|PF3D7_0712400|PF3D7_0400700|PF3D7_1240400|PF3D7_0425800|PF3D7_1240600|PF3D7_1200500|PF3D7_0400500|PF3D7_0421100|PF3D7_0412700|PF3D7_0712900|PF3D7_1300500|PF3D7_0937500|PF3D7_0412900|PF3D7_1300300|PF3D7_1219300|PF3D7_0632800|PF3D7_0900400|PF3D7_0600200|PF3D7_0900200|PF3D7_0…
20033	2.0886e-07	8.1697e-06	-16.9013	51	202	374	2991	antigenic variation	PF3D7_1150400|PF3D7_1100100|PF3D7_0711700|PF3D7_0808700|PF3D7_0115700|PF3D7_0712000|PF3D7_0800300|PF3D7_0712600|PF3D7_0800100|PF3D7_0712400|PF3D7_0400700|PF3D7_1240400|PF3D7_0425800|PF3D7_1240600|PF3D7_1200500|PF3D7_0400500|PF3D7_0421100|PF3D7_0412700|PF3D7_0712900|PF3D7_1300500|PF3D7_0937500|PF3D7_0412900|PF3D7_1300300|PF3D7_1219300|PF3D7_0632800|PF3D7_0900400|PF3D7_0600200|PF3D7_0900200|PF3D7_0…
9607	1.3273e-06	4.9994e-05	-14.2879	55	237	374	2991	response to biotic stimulus	PF3D7_1150400|PF3D7_1100100|PF3D7_0711700|PF3D7_0808700|PF3D7_0115700|PF3D7_0712000|PF3D7_0800300|PF3D7_0712600|PF3D7_0800100|PF3D7_0712400|PF3D7_0400700|PF3D7_1240400|PF3D7_0425800|PF3D7_1240600|PF3D7_1200500|PF3D7_0400500|PF3D7_0421100|PF3D7_0412700|PF3D7_0712900|PF3D7_0708500|PF3D7_1300500|PF3D7_0937500|PF3D7_0412900|PF3D7_1300300|PF3D7_1219300|PF3D7_0632800|PF3D7_0900400|PF3D7_0600200|PF3D7_0…
6928	1.3858e-06	5.0333e-05	-14.2781	14	28	374	2991	cellular component movement	PF3D7_1104600|PF3D7_0624900|PF3D7_0616500|PF3D7_1215800|PF3D7_1412500|PF3D7_1242400|PF3D7_0828700|PF3D7_0922000|PF3D7_0909200|PF3D7_1037800|PF3D7_1403400|PF3D7_0419000|PF3D7_1426300|PF3D7_1335900
30030	3.6898e-06	0.0001294	-12.9159	6	6	374	2991	cell projection organization	PF3D7_0933800|PF3D7_1104600|PF3D7_1107600|PF3D7_0111000|PF3D7_0508400|PF3D7_1215800
3341	2.3099e-05	0.00078307	-10.3186	6	7	374	2991	cilium movement	PF3D7_0828700|PF3D7_1104600|PF3D7_0922000|PF3D7_1037800|PF3D7_1426300|PF3D7_1215800
60285	2.9859e-05	0.00094894	-10.0414	5	5	374	2991	ciliary cell motility	PF3D7_0828700|PF3D7_1104600|PF3D7_1403400|PF3D7_0419000|PF3D7_1215800
1539	2.9859e-05	0.00094894	-10.0414	5	5	374	2991	ciliary or flagellar motility	PF3D7_0828700|PF3D7_1104600|PF3D7_1403400|PF3D7_0419000|PF3D7_1215800
226	3.9008e-05	0.0012022	-9.70011	16	44	374	2991	microtubule cytoskeleton organization	PF3D7_1475700|PF3D7_1104600|PF3D7_0729900|PF3D7_1107600|PF3D7_0111000|PF3D7_0708000|PF3D7_1215800|PF3D7_0933800|PF3D7_0307300|PF3D7_0906400|PF3D7_0818300|PF3D7_1346000|PF3D7_0514000|PF3D7_0422300|PF3D7_0909500|PF3D7_1147200
46394	0.00010631	0.0030892	-8.33855	17	52	374	2991	carboxylic acid biosynthetic process	PF3D7_0922900|PF3D7_0211400|PF3D7_1312000|PF3D7_1204200|PF3D7_1236500|PF3D7_0422000|PF3D7_1209100|PF3D7_1124500|PF3D7_1020800|PF3D7_1344600|PF3D7_0615100|PF3D7_1323000|PF3D7_1324000|PF3D7_0420200|PF3D7_1469600|PF3D7_0920000|PF3D7_1446400
16053	0.00010631	0.0030892	-8.33855	17	52	374	2991	organic acid biosynthetic process	PF3D7_0922900|PF3D7_0211400|PF3D7_1312000|PF3D7_1204200|PF3D7_1236500|PF3D7_0422000|PF3D7_1209100|PF3D7_1124500|PF3D7_1020800|PF3D7_1344600|PF3D7_0615100|PF3D7_1323000|PF3D7_1324000|PF3D7_0420200|PF3D7_1469600|PF3D7_0920000|PF3D7_1446400
6631	0.00014086	0.0039793	-7.97327	14	39	374	2991	fatty acid metabolic process	PF3D7_0922900|PF3D7_0211400|PF3D7_1312000|PF3D7_1204200|PF3D7_0422000|PF3D7_1209100|PF3D7_1124500|PF3D7_1020800|PF3D7_0615100|PF3D7_1323000|PF3D7_0420200|PF3D7_1469600|PF3D7_0920000|PF3D7_1446400
32886	0.0001607	0.0044171	-7.82268	5	6	374	2991	regulation of microtubule-based process	PF3D7_0307300|PF3D7_1403400|PF3D7_0419000|PF3D7_0923700|PF3D7_0508400
51674	0.00020987	0.0051072	-7.61325	10	23	374	2991	localization of cell	PF3D7_1412500|PF3D7_1242400|PF3D7_0828700|PF3D7_1104600|PF3D7_0624900|PF3D7_0909200|PF3D7_1403400|PF3D7_0419000|PF3D7_0616500|PF3D7_1215800
48870	0.00020987	0.0051072	-7.61325	10	23	374	2991	cell motility	PF3D7_1412500|PF3D7_1242400|PF3D7_0828700|PF3D7_1104600|PF3D7_0624900|PF3D7_0909200|PF3D7_1403400|PF3D7_0419000|PF3D7_0616500|PF3D7_1215800
7010	0.00021904	0.0051072	-7.61325	20	70	374	2991	cytoskeleton organization	PF3D7_1475700|PF3D7_1104600|PF3D7_0729900|PF3D7_1107600|PF3D7_0111000|PF3D7_0708000|PF3D7_1215800|PF3D7_0933800|PF3D7_0307300|PF3D7_0906400|PF3D7_0530900|PF3D7_1412500|PF3D7_0818300|PF3D7_1118800|PF3D7_1346000|PF3D7_1140500|PF3D7_0514000|PF3D7_0422300|PF3D7_0909500|PF3D7_1147200
51270	0.00024105	0.0051072	-7.61325	4	4	374	2991	regulation of cellular component movement	PF3D7_1403400|PF3D7_0419000|PF3D7_0923700|PF3D7_0508400
35082	0.00024105	0.0051072	-7.61325	4	4	374	2991	axoneme assembly	PF3D7_1104600|PF3D7_1107600|PF3D7_0111000|PF3D7_1215800
60632	0.00024105	0.0051072	-7.61325	4	4	374	2991	regulation of microtubule-based movement	PF3D7_1403400|PF3D7_0419000|PF3D7_0923700|PF3D7_0508400
3352	0.00024105	0.0051072	-7.61325	4	4	374	2991	regulation of cilium movement	PF3D7_1403400|PF3D7_0419000|PF3D7_0923700|PF3D7_0508400
30031	0.00024105	0.0051072	-7.61325	4	4	374	2991	cell projection assembly	PF3D7_1104600|PF3D7_1107600|PF3D7_0111000|PF3D7_1215800
1578	0.00024105	0.0051072	-7.61325	4	4	374	2991	microtubule bundle formation	PF3D7_1104600|PF3D7_1107600|PF3D7_0111000|PF3D7_1215800
6085	0.00024105	0.0051072	-7.61325	4	4	374	2991	acetyl-CoA biosynthetic process	PF3D7_1124500|PF3D7_1020800|PF3D7_1446400|PF3D7_0815900
6086	0.00024105	0.0051072	-7.61325	4	4	374	2991	acetyl-CoA biosynthetic process from pyruvate	PF3D7_1124500|PF3D7_1020800|PF3D7_1446400|PF3D7_0815900
8610	0.00029078	0.0060352	-7.37238	22	82	374	2991	lipid biosynthetic process	PF3D7_0922900|PF3D7_0211400|PF3D7_1312000|PF3D7_1204200|PF3D7_0422000|PF3D7_1209100|PF3D7_0618900|PF3D7_1318200|PF3D7_1124500|PF3D7_1403700|PF3D7_1020800|PF3D7_0615300|PF3D7_0615100|PF3D7_1415700|PF3D7_0818300|PF3D7_1323000|PF3D7_0420200|PF3D7_1469600|PF3D7_0920000|PF3D7_0219100|PF3D7_0625100|PF3D7_1446400
46467	0.00039542	0.0080428	-6.95809	7	13	374	2991	membrane lipid biosynthetic process	PF3D7_1415700|PF3D7_0818300|PF3D7_1323000|PF3D7_1403700|PF3D7_0920000|PF3D7_0219100|PF3D7_0625100
40011	0.00048531	0.0096776	-6.69113	27	113	374	2991	locomotion	PF3D7_1207300|PF3D7_0315200|PF3D7_1104600|PF3D7_0424400|PF3D7_1215800|PF3D7_0819200|PF3D7_1412500|PF3D7_1242400|PF3D7_0305600|PF3D7_0819400|PF3D7_1147800|PF3D7_0909200|PF3D7_1403400|PF3D7_0517600|PF3D7_0620000|PF3D7_0209000|PF3D7_0104000|PF3D7_0624900|PF3D7_0616500|PF3D7_1321600|PF3D7_0828700|PF3D7_0208900|PF3D7_1243900|PF3D7_0923300|PF3D7_0818600|PF3D7_0419000|PF3D7_1335900
6629	0.00051827	0.010136	-6.62437	30	131	374	2991	lipid metabolic process	PF3D7_0728700|PF3D7_1312000|PF3D7_1129600|PF3D7_0422000|PF3D7_1209100|PF3D7_1318200|PF3D7_1020800|PF3D7_0709700|PF3D7_0615300|PF3D7_0615100|PF3D7_1323000|PF3D7_0920000|PF3D7_0219100|PF3D7_1351600|PF3D7_0922900|PF3D7_0211400|PF3D7_1204200|PF3D7_0618900|PF3D7_1124500|PF3D7_1403700|PF3D7_1415700|PF3D7_1354200|PF3D7_0818300|PF3D7_1111600|PF3D7_1427100|PF3D7_0818600|PF3D7_0420200|PF3D7_1469600|PF3D7_0…
23052	0.00066666	0.012792	-6.28861	28	121	374	2991	signaling	PF3D7_0726200|PF3D7_1423600|PF3D7_1475400|PF3D7_1129600|PF3D7_1316000|PF3D7_1404600|PF3D7_0911300|PF3D7_1360500|PF3D7_1454300|PF3D7_1213500|PF3D7_1139500|PF3D7_1246900|PF3D7_0310100|PF3D7_1208800|PF3D7_0517800|PF3D7_0530500|PF3D7_0926800|PF3D7_1315100|PF3D7_0104000|PF3D7_1208200|PF3D7_0503200|PF3D7_1321600|PF3D7_1470500|PF3D7_0302100|PF3D7_0424700|PF3D7_0719200|PF3D7_1113900|PF3D7_0902400
6950	0.00099535	0.018485	-5.7575	72	412	374	2991	response to stress	PF3D7_1150400|PF3D7_1423600|PF3D7_1100100|PF3D7_0711700|PF3D7_0808700|PF3D7_0115700|PF3D7_1119200|PF3D7_0712000|PF3D7_0800300|PF3D7_0712600|PF3D7_0800100|PF3D7_0305600|PF3D7_0712400|PF3D7_0400700|PF3D7_1240400|PF3D7_0425800|PF3D7_1240600|PF3D7_1200500|PF3D7_0400500|PF3D7_0421100|PF3D7_0412700|PF3D7_0712900|PF3D7_0708500|PF3D7_1300500|PF3D7_0937500|PF3D7_1246100|PF3D7_1476500|PF3D7_1027600|PF3D7_0…
44255	0.00099967	0.018485	-5.7575	27	118	374	2991	cellular lipid metabolic process	PF3D7_1312000|PF3D7_1129600|PF3D7_0422000|PF3D7_1209100|PF3D7_1318200|PF3D7_1020800|PF3D7_0709700|PF3D7_0615300|PF3D7_0615100|PF3D7_1323000|PF3D7_0920000|PF3D7_0219100|PF3D7_1351600|PF3D7_0922900|PF3D7_0211400|PF3D7_1204200|PF3D7_0618900|PF3D7_1124500|PF3D7_1403700|PF3D7_1415700|PF3D7_1354200|PF3D7_0818300|PF3D7_1111600|PF3D7_0420200|PF3D7_1469600|PF3D7_0625100|PF3D7_1446400
6643	0.0011841	0.021504	-5.53925	7	15	374	2991	membrane lipid metabolic process	PF3D7_1415700|PF3D7_0818300|PF3D7_1323000|PF3D7_1403700|PF3D7_0920000|PF3D7_0219100|PF3D7_0625100
51493	0.0012081	0.021556	-5.53577	5	8	374	2991	regulation of cytoskeleton organization	PF3D7_0307300|PF3D7_0929500|PF3D7_1118800|PF3D7_0517600|PF3D7_1462500
32787	0.0015981	0.028022	-5.1573	17	64	374	2991	monocarboxylic acid metabolic process	PF3D7_0922900|PF3D7_0211400|PF3D7_1312000|PF3D7_1204200|PF3D7_0422000|PF3D7_1209100|PF3D7_1124500|PF3D7_1020800|PF3D7_1342800|PF3D7_0615100|PF3D7_1325200|PF3D7_1323000|PF3D7_0420200|PF3D7_1469600|PF3D7_0920000|PF3D7_1446400|PF3D7_0815900
48869	0.0017821	0.030718	-5.02477	8	20	374	2991	cellular developmental process	PF3D7_1137800|PF3D7_0310100|PF3D7_1104600|PF3D7_0818600|PF3D7_0111000|PF3D7_0508400|PF3D7_0517600|PF3D7_0926800
60271	0.0019414	0.032367	-4.94933	3	3	374	2991	cilium morphogenesis	PF3D7_1104600|PF3D7_0111000|PF3D7_0508400
48858	0.0019414	0.032367	-4.94933	3	3	374	2991	cell projection morphogenesis	PF3D7_1104600|PF3D7_0111000|PF3D7_0508400
9187	0.002441	0.04004	-4.64241	5	9	374	2991	cyclic nucleotide metabolic process	PF3D7_1404600|PF3D7_1360500|PF3D7_0515500|PF3D7_1321600|PF3D7_1470500
31145	0.002936	0.047396	-4.39909	4	6	374	2991	anaphase-promoting complex-dependent proteasomal ubiquitin-dependent protein catabolic process	PF3D7_0501700|PF3D7_0601600|PF3D7_1217600|PF3D7_1026400

## Sheet: Sheet5
Supplemetary Data S2E: GO term enrichment analysis (Cellular component) of downregulated DEGs
GO-ID	p-value	corr p-value	log2(pValue)	x	n	X	N	Description	Genes in test set
20030	3.6602e-18	1.1676e-15	-49.6054	39	60	696	4474	infected host cell surface knob	PF3D7_1150400|PF3D7_0426000|PF3D7_1255200|PF3D7_0808600|PF3D7_1100100|PF3D7_1100200|PF3D7_0711700|PF3D7_0808700|PF3D7_0115700|PF3D7_0712000|PF3D7_0800300|PF3D7_0712600|PF3D7_0800100|PF3D7_0712300|PF3D7_0712400|PF3D7_0421300|PF3D7_1240400|PF3D7_0425800|PF3D7_1240600|PF3D7_1200400|PF3D7_0400400|PF3D7_1200600|PF3D7_0809100|PF3D7_0421100|PF3D7_0412700|PF3D7_0712900|PF3D7_0712800|PF3D7_0412400|PF3D7_0…
5856	2.375e-17	3.7882e-15	-47.9074	59	125	696	4474	cytoskeleton	PF3D7_1211000|PF3D7_1020300|PF3D7_1326500|PF3D7_1020100|PF3D7_0619300|PF3D7_0307300|PF3D7_0605300|PF3D7_1109200|PF3D7_1412500|PF3D7_1346000|PF3D7_1105200|PF3D7_1403400|PF3D7_0517600|PF3D7_1034300|PF3D7_1403000|PF3D7_1403500|PF3D7_0624900|PF3D7_0729900|PF3D7_1025500|PF3D7_1007100|PF3D7_0818300|PF3D7_0311400|PF3D7_1140500|PF3D7_1406500|PF3D7_1408800|PF3D7_0422300|PF3D7_1238400|PF3D7_1037800|PF3D7_0…
42995	2.8263e-16	3.0053e-14	-44.9195	25	30	696	4474	cell projection	PF3D7_1104600|PF3D7_0508400|PF3D7_1215800|PF3D7_1020100|PF3D7_0933800|PF3D7_1242400|PF3D7_1420800|PF3D7_1202300|PF3D7_0922000|PF3D7_1403400|PF3D7_0905600|PF3D7_1147200|PF3D7_1403000|PF3D7_1462500|PF3D7_0509200|PF3D7_0624900|PF3D7_1025500|PF3D7_1122900|PF3D7_1023100|PF3D7_1440600|PF3D7_0929500|PF3D7_0828700|PF3D7_0514000|PF3D7_1037800|PF3D7_0419000
44430	1.9094e-15	1.5228e-13	-42.5783	52	110	696	4474	cytoskeletal part	PF3D7_1211000|PF3D7_1020300|PF3D7_1020100|PF3D7_0307300|PF3D7_0605300|PF3D7_1109200|PF3D7_1412500|PF3D7_1346000|PF3D7_1105200|PF3D7_1403400|PF3D7_0517600|PF3D7_1034300|PF3D7_1403500|PF3D7_0624900|PF3D7_0729900|PF3D7_1025500|PF3D7_1007100|PF3D7_0818300|PF3D7_0311400|PF3D7_1140500|PF3D7_1406500|PF3D7_1408800|PF3D7_0422300|PF3D7_1238400|PF3D7_1037800|PF3D7_0103800|PF3D7_1475700|PF3D7_1230300|PF3D7_1…
44312	1.5495e-14	9.8861e-13	-39.8797	17	17	696	4474	crystalloid	PF3D7_1207300|PF3D7_1451600|PF3D7_1475500|PF3D7_1103500|PF3D7_1027900|PF3D7_1455800|PF3D7_0504500|PF3D7_1453500|PF3D7_0904200|PF3D7_0825800|PF3D7_0418800|PF3D7_1407000|PF3D7_0825700|PF3D7_1429300|PF3D7_0109100|PF3D7_0903800|PF3D7_1146100
15630	2.2129e-13	1.1765e-11	-36.3067	43	89	696	4474	microtubule cytoskeleton	PF3D7_1475700|PF3D7_1230300|PF3D7_1230100|PF3D7_1211000|PF3D7_1020300|PF3D7_0111000|PF3D7_0504700|PF3D7_1020100|PF3D7_0933800|PF3D7_0307300|PF3D7_0605300|PF3D7_0905300|PF3D7_1242400|PF3D7_1346000|PF3D7_1202300|PF3D7_1105200|PF3D7_0922000|PF3D7_1403400|PF3D7_0909500|PF3D7_1034300|PF3D7_0718000|PF3D7_1403500|PF3D7_0624900|PF3D7_0729900|PF3D7_1025500|PF3D7_1453100|PF3D7_1122900|PF3D7_1007100|PF3D7_0…
5875	5.0354e-13	2.2947e-11	-35.3429	28	44	696	4474	microtubule associated complex	PF3D7_1211000|PF3D7_1020300|PF3D7_0111000|PF3D7_1020100|PF3D7_0905300|PF3D7_1346000|PF3D7_1202300|PF3D7_0922000|PF3D7_1403400|PF3D7_1034300|PF3D7_0718000|PF3D7_1403500|PF3D7_0729900|PF3D7_1025500|PF3D7_1453100|PF3D7_1122900|PF3D7_1007100|PF3D7_0523500|PF3D7_1023100|PF3D7_0906400|PF3D7_0818300|PF3D7_0724900|PF3D7_1146700|PF3D7_1238400|PF3D7_1037800|PF3D7_0103800|PF3D7_0419000|PF3D7_1465800
30286	2.4975e-11	9.9587e-10	-29.9033	19	25	696	4474	dynein complex	PF3D7_1403500|PF3D7_0729900|PF3D7_1025500|PF3D7_1122900|PF3D7_1020300|PF3D7_1007100|PF3D7_0523500|PF3D7_1020100|PF3D7_1023100|PF3D7_0905300|PF3D7_0906400|PF3D7_1346000|PF3D7_1202300|PF3D7_0922000|PF3D7_1037800|PF3D7_1403400|PF3D7_0419000|PF3D7_1465800|PF3D7_0718000
5930	5.5936e-11	1.7843e-09	-29.062	14	15	696	4474	axoneme	PF3D7_1104600|PF3D7_1122900|PF3D7_1215800|PF3D7_1023100|PF3D7_1440600|PF3D7_0929500|PF3D7_0828700|PF3D7_1420800|PF3D7_1202300|PF3D7_0922000|PF3D7_1037800|PF3D7_1403400|PF3D7_0419000|PF3D7_1462500
44463	5.5936e-11	1.7843e-09	-29.062	14	15	696	4474	cell projection part	PF3D7_1104600|PF3D7_1122900|PF3D7_1215800|PF3D7_1023100|PF3D7_1440600|PF3D7_0929500|PF3D7_0828700|PF3D7_1420800|PF3D7_1202300|PF3D7_0922000|PF3D7_1037800|PF3D7_1403400|PF3D7_0419000|PF3D7_1462500
5874	1.424e-07	4.1297e-06	-17.8855	22	45	696	4474	microtubule	PF3D7_1475700|PF3D7_1230300|PF3D7_0624900|PF3D7_0729900|PF3D7_1230100|PF3D7_1025500|PF3D7_1122900|PF3D7_0111000|PF3D7_1020100|PF3D7_1023100|PF3D7_0933800|PF3D7_0307300|PF3D7_0905300|PF3D7_1242400|PF3D7_1346000|PF3D7_0724900|PF3D7_0422300|PF3D7_1146700|PF3D7_0109400|PF3D7_1037800|PF3D7_0909500|PF3D7_0718000
5929	4.3134e-06	0.00011466	-13.0904	10	14	696	4474	cilium	PF3D7_0509200|PF3D7_0933800|PF3D7_1242400|PF3D7_0624900|PF3D7_0514000|PF3D7_1025500|PF3D7_0508400|PF3D7_1020100|PF3D7_0905600|PF3D7_1147200
9986	2.8942e-05	0.00071018	-10.4595	43	151	696	4474	cell surface	PF3D7_1207300|PF3D7_0919500|PF3D7_1475400|PF3D7_0814600|PF3D7_0812300|PF3D7_0424400|PF3D7_1234400|PF3D7_0831100|PF3D7_1335000|PF3D7_0911300|PF3D7_1477600|PF3D7_1137800|PF3D7_1244500|PF3D7_1030900|PF3D7_1338800|PF3D7_1204400|PF3D7_0408600|PF3D7_0408700|PF3D7_0909500|PF3D7_0517800|PF3D7_0830800|PF3D7_0620000|PF3D7_0209000|PF3D7_0513700|PF3D7_0104000|PF3D7_1449000|PF3D7_1208200|PF3D7_0406200|PF3D7_0…
31224	3.8691e-05	0.00088161	-10.1476	250	1319	696	4474	intrinsic to membrane	PF3D7_0730900|PF3D7_1322900|PF3D7_1131600|PF3D7_0711700|PF3D7_1360500|PF3D7_0808700|PF3D7_0115700|PF3D7_0113400|PF3D7_0712000|PF3D7_0525300|PF3D7_0800300|PF3D7_0930000|PF3D7_0425800|PF3D7_1240600|PF3D7_0515500|PF3D7_0400500|PF3D7_1428500|PF3D7_0832000|PF3D7_0421100|PF3D7_0712900|PF3D7_1120700|PF3D7_0809800|PF3D7_0110000|PF3D7_1300300|PF3D7_0632800|PF3D7_0208900|PF3D7_0600400|PF3D7_0426000|PF3D7_0…
16020	4.2452e-05	0.00090281	-10.1133	331	1822	696	4474	membrane	PF3D7_1102600|PF3D7_1232300|PF3D7_0728700|PF3D7_0317100|PF3D7_0730900|PF3D7_1322900|PF3D7_1454900|PF3D7_1131600|PF3D7_0711700|PF3D7_1360500|PF3D7_0808700|PF3D7_0115700|PF3D7_0113400|PF3D7_1407000|PF3D7_0712000|PF3D7_0525300|PF3D7_0800300|PF3D7_1441700|PF3D7_0930000|PF3D7_1030900|PF3D7_1143700|PF3D7_1403200|PF3D7_0425800|PF3D7_1240600|PF3D7_0515500|PF3D7_0400500|PF3D7_1428500|PF3D7_0832000|PF3D7_0…
20039	4.6425e-05	0.00092559	-10.0773	23	64	696	4474	pellicle	PF3D7_1318700|PF3D7_0621400|PF3D7_0723300|PF3D7_1430800|PF3D7_0708600|PF3D7_1417000|PF3D7_1431100|PF3D7_1341800|PF3D7_1141900|PF3D7_1221400|PF3D7_0823500|PF3D7_0304100|PF3D7_0929600|PF3D7_1355600|PF3D7_0611600|PF3D7_0717600|PF3D7_0816500|PF3D7_0722900|PF3D7_1407700|PF3D7_1031200|PF3D7_0518900|PF3D7_1447500|PF3D7_0510300
16021	5.9956e-05	0.0011251	-9.79573	246	1302	696	4474	integral to membrane	PF3D7_0730900|PF3D7_1322900|PF3D7_1131600|PF3D7_0711700|PF3D7_1360500|PF3D7_0808700|PF3D7_0115700|PF3D7_0113400|PF3D7_0712000|PF3D7_0525300|PF3D7_0800300|PF3D7_0930000|PF3D7_0425800|PF3D7_1240600|PF3D7_0515500|PF3D7_0400500|PF3D7_1428500|PF3D7_0832000|PF3D7_0421100|PF3D7_0712900|PF3D7_1120700|PF3D7_0809800|PF3D7_0110000|PF3D7_1300300|PF3D7_0632800|PF3D7_0208900|PF3D7_0600400|PF3D7_0426000|PF3D7_0…
70258	8.4512e-05	0.0014977	-9.38304	22	62	696	4474	inner membrane complex	PF3D7_1318700|PF3D7_0621400|PF3D7_0723300|PF3D7_1430800|PF3D7_0708600|PF3D7_1417000|PF3D7_1431100|PF3D7_1341800|PF3D7_1141900|PF3D7_1221400|PF3D7_0823500|PF3D7_0304100|PF3D7_1355600|PF3D7_0611600|PF3D7_0717600|PF3D7_0816500|PF3D7_0722900|PF3D7_1407700|PF3D7_1031200|PF3D7_0518900|PF3D7_1447500|PF3D7_0510300
20002	0.00041498	0.0068218	-7.19563	53	219	696	4474	host cell plasma membrane	PF3D7_1150400|PF3D7_1100100|PF3D7_0711700|PF3D7_0808700|PF3D7_0115700|PF3D7_0712000|PF3D7_0800300|PF3D7_0712600|PF3D7_0800100|PF3D7_0712400|PF3D7_0400700|PF3D7_1240400|PF3D7_0425800|PF3D7_1240600|PF3D7_1200500|PF3D7_0400500|PF3D7_0421100|PF3D7_0412700|PF3D7_0712900|PF3D7_1300500|PF3D7_0937500|PF3D7_0412900|PF3D7_1300300|PF3D7_1219300|PF3D7_0632800|PF3D7_1243900|PF3D7_0900400|PF3D7_0600200|PF3D7_0…
5868	0.00047047	0.0068218	-7.19563	5	6	696	4474	cytoplasmic dynein complex	PF3D7_0906400|PF3D7_0729900|PF3D7_1020300|PF3D7_1007100|PF3D7_1020100
31514	0.00047047	0.0068218	-7.19563	5	6	696	4474	motile secondary cilium	PF3D7_1242400|PF3D7_0624900|PF3D7_0508400|PF3D7_1020100|PF3D7_0905600
44447	0.00047047	0.0068218	-7.19563	5	6	696	4474	axoneme part	PF3D7_1104600|PF3D7_0922000|PF3D7_1037800|PF3D7_1403400|PF3D7_0419000
45254	0.00058141	0.008064	-6.95429	4	4	696	4474	pyruvate dehydrogenase complex	PF3D7_1124500|PF3D7_1020800|PF3D7_1446400|PF3D7_0815900
44218	0.00084445	0.010361	-6.59269	56	241	696	4474	other organism cell membrane	PF3D7_1150400|PF3D7_1100100|PF3D7_0711700|PF3D7_0808700|PF3D7_0936500|PF3D7_0115700|PF3D7_0712000|PF3D7_0800300|PF3D7_0712600|PF3D7_0800100|PF3D7_0712400|PF3D7_0400700|PF3D7_1240400|PF3D7_0425800|PF3D7_1240600|PF3D7_1200500|PF3D7_0400500|PF3D7_0421100|PF3D7_0412700|PF3D7_0712900|PF3D7_1300500|PF3D7_0937500|PF3D7_0412900|PF3D7_1300300|PF3D7_1219300|PF3D7_0632800|PF3D7_1243900|PF3D7_0900400|PF3D7_0…
44279	0.00084445	0.010361	-6.59269	56	241	696	4474	other organism membrane	PF3D7_1150400|PF3D7_1100100|PF3D7_0711700|PF3D7_0808700|PF3D7_0936500|PF3D7_0115700|PF3D7_0712000|PF3D7_0800300|PF3D7_0712600|PF3D7_0800100|PF3D7_0712400|PF3D7_0400700|PF3D7_1240400|PF3D7_0425800|PF3D7_1240600|PF3D7_1200500|PF3D7_0400500|PF3D7_0421100|PF3D7_0412700|PF3D7_0712900|PF3D7_1300500|PF3D7_0937500|PF3D7_0412900|PF3D7_1300300|PF3D7_1219300|PF3D7_0632800|PF3D7_1243900|PF3D7_0900400|PF3D7_0…
33644	0.00084445	0.010361	-6.59269	56	241	696	4474	host cell membrane	PF3D7_1150400|PF3D7_1100100|PF3D7_0711700|PF3D7_0808700|PF3D7_0936500|PF3D7_0115700|PF3D7_0712000|PF3D7_0800300|PF3D7_0712600|PF3D7_0800100|PF3D7_0712400|PF3D7_0400700|PF3D7_1240400|PF3D7_0425800|PF3D7_1240600|PF3D7_1200500|PF3D7_0400500|PF3D7_0421100|PF3D7_0412700|PF3D7_0712900|PF3D7_1300500|PF3D7_0937500|PF3D7_0412900|PF3D7_1300300|PF3D7_1219300|PF3D7_0632800|PF3D7_1243900|PF3D7_0900400|PF3D7_0…
44425	0.0013066	0.015438	-6.01737	256	1422	696	4474	membrane part	PF3D7_0730900|PF3D7_1322900|PF3D7_1131600|PF3D7_0711700|PF3D7_1360500|PF3D7_0808700|PF3D7_0115700|PF3D7_0113400|PF3D7_0712000|PF3D7_0525300|PF3D7_0800300|PF3D7_1441700|PF3D7_0930000|PF3D7_0425800|PF3D7_1240600|PF3D7_0515500|PF3D7_0400500|PF3D7_1428500|PF3D7_0832000|PF3D7_0421100|PF3D7_0712900|PF3D7_1120700|PF3D7_0809800|PF3D7_0110000|PF3D7_1300300|PF3D7_0632800|PF3D7_0208900|PF3D7_0600400|PF3D7_0…
5869	0.0014353	0.016352	-5.93439	5	7	696	4474	dynactin complex	PF3D7_0818300|PF3D7_1346000|PF3D7_1238400|PF3D7_0103800|PF3D7_1453100
5858	0.002547	0.027132	-5.20386	4	5	696	4474	axonemal dynein complex	PF3D7_0922000|PF3D7_1037800|PF3D7_1403400|PF3D7_0419000
44310	0.0025516	0.027132	-5.20386	9	21	696	4474	osmiophilic body	PF3D7_1247800|PF3D7_0311700|PF3D7_1449000|PF3D7_1234400|PF3D7_1216500|PF3D7_1250100|PF3D7_1214800|PF3D7_0517600|PF3D7_0515600
45111	0.0037511	0.03626	-4.78548	3	3	696	4474	intermediate filament cytoskeleton	PF3D7_1109200|PF3D7_1408800|PF3D7_0911500
9317	0.0037511	0.03626	-4.78548	3	3	696	4474	acetyl-CoA carboxylase complex	PF3D7_1204200|PF3D7_1209100|PF3D7_1469600
5882	0.0037511	0.03626	-4.78548	3	3	696	4474	intermediate filament	PF3D7_1109200|PF3D7_1408800|PF3D7_0911500
15629	0.0051002	0.047852	-4.38528	11	31	696	4474	actin cytoskeleton	PF3D7_1412500|PF3D7_1242400|PF3D7_0818300|PF3D7_1118800|PF3D7_1346000|PF3D7_1140500|PF3D7_1406500|PF3D7_1238400|PF3D7_0103800|PF3D7_1453100|PF3D7_0517600

## Sheet: Sheet6
Supplemetary Data S2F: GO term enrichment analysis (Molecular Function) of downregulated DEGs
GO-ID	p-value	corr p-value	log2(pValue)	x	n	X	N	Description	Genes in test set
50839	4.4284e-24	2.347e-21	-68.5297	41	55	467	3236	cell adhesion molecule binding	PF3D7_1150400|PF3D7_0426000|PF3D7_1255200|PF3D7_0808600|PF3D7_1100100|PF3D7_1100200|PF3D7_0711700|PF3D7_0808700|PF3D7_0936500|PF3D7_0115700|PF3D7_0712000|PF3D7_0800300|PF3D7_0712600|PF3D7_0800100|PF3D7_0712300|PF3D7_0712400|PF3D7_0421300|PF3D7_1240400|PF3D7_0425800|PF3D7_1240600|PF3D7_1200400|PF3D7_0400400|PF3D7_1200600|PF3D7_0809100|PF3D7_0421100|PF3D7_0412700|PF3D7_0712900|PF3D7_0712800|PF3D7_0…
5102	6.1854e-22	1.6391e-19	-62.4037	51	88	467	3236	receptor binding	PF3D7_1150400|PF3D7_0833500|PF3D7_1100100|PF3D7_0711700|PF3D7_0113800|PF3D7_0808700|PF3D7_0115700|PF3D7_0712000|PF3D7_0800300|PF3D7_0712600|PF3D7_0800100|PF3D7_0712400|PF3D7_1240400|PF3D7_0425800|PF3D7_1240600|PF3D7_0700100|PF3D7_0421100|PF3D7_0412700|PF3D7_0712900|PF3D7_1300100|PF3D7_0412900|PF3D7_1300300|PF3D7_1219300|PF3D7_0632800|PF3D7_0600400|PF3D7_0600200|PF3D7_1335900|PF3D7_0426000|PF3D7_1…
46789	2.7142e-21	4.795e-19	-60.8551	50	87	467	3236	host cell surface receptor binding	PF3D7_1150400|PF3D7_0833500|PF3D7_1100100|PF3D7_0711700|PF3D7_0113800|PF3D7_0808700|PF3D7_0115700|PF3D7_0712000|PF3D7_0800300|PF3D7_0712600|PF3D7_0800100|PF3D7_0712400|PF3D7_1240400|PF3D7_0425800|PF3D7_1240600|PF3D7_0700100|PF3D7_0421100|PF3D7_0412700|PF3D7_0712900|PF3D7_1300100|PF3D7_0412900|PF3D7_1300300|PF3D7_1219300|PF3D7_0632800|PF3D7_0600400|PF3D7_0600200|PF3D7_1335900|PF3D7_0426000|PF3D7_1…
46812	9.2913e-18	1.2311e-15	-49.529	52	107	467	3236	host cell surface binding	PF3D7_1150400|PF3D7_0833500|PF3D7_0424400|PF3D7_1100100|PF3D7_0711700|PF3D7_0113800|PF3D7_0808700|PF3D7_0115700|PF3D7_0712000|PF3D7_0800300|PF3D7_0712600|PF3D7_0800100|PF3D7_0712400|PF3D7_1240400|PF3D7_0425800|PF3D7_1240600|PF3D7_0700100|PF3D7_0421100|PF3D7_0412700|PF3D7_0712900|PF3D7_1300100|PF3D7_0412900|PF3D7_1300300|PF3D7_1219300|PF3D7_0632800|PF3D7_0600400|PF3D7_0600200|PF3D7_1335900|PF3D7_0…
3774	5.1972e-11	5.509e-09	-27.4356	25	44	467	3236	motor activity	PF3D7_1211000|PF3D7_1020300|PF3D7_0111000|PF3D7_1020100|PF3D7_0931700|PF3D7_0905300|PF3D7_1412500|PF3D7_1346000|PF3D7_1202300|PF3D7_1426300|PF3D7_0718000|PF3D7_0509200|PF3D7_1403500|PF3D7_0729900|PF3D7_1025500|PF3D7_1122900|PF3D7_1023100|PF3D7_0822500|PF3D7_1140500|PF3D7_1245600|PF3D7_1406500|PF3D7_0724900|PF3D7_1146700|PF3D7_1037800|PF3D7_1465800
45502	4.7026e-09	4.1539e-07	-21.199	15	21	467	3236	dynein binding	PF3D7_0729900|PF3D7_1122900|PF3D7_1020300|PF3D7_1007100|PF3D7_1020100|PF3D7_1023100|PF3D7_0905300|PF3D7_0906400|PF3D7_1420800|PF3D7_1202300|PF3D7_0922000|PF3D7_1037800|PF3D7_1426300|PF3D7_1465800|PF3D7_0718000
3777	3.2067e-08	2.428e-06	-18.6518	15	23	467	3236	microtubule motor activity	PF3D7_0729900|PF3D7_1211000|PF3D7_1025500|PF3D7_1122900|PF3D7_1020300|PF3D7_0111000|PF3D7_1023100|PF3D7_0905300|PF3D7_1245600|PF3D7_1202300|PF3D7_0724900|PF3D7_1146700|PF3D7_1426300|PF3D7_1465800|PF3D7_0718000
8569	1.2542e-06	8.3089e-05	-13.555	7	7	467	3236	minus-end-directed microtubule motor activity	PF3D7_0905300|PF3D7_0729900|PF3D7_1202300|PF3D7_1122900|PF3D7_1465800|PF3D7_1023100|PF3D7_0718000
8092	2.0812e-06	0.00012256	-12.9942	27	75	467	3236	cytoskeletal protein binding	PF3D7_1473300|PF3D7_0424400|PF3D7_1211000|PF3D7_0111000|PF3D7_0619300|PF3D7_0931700|PF3D7_0307300|PF3D7_0530900|PF3D7_1242400|PF3D7_1118800|PF3D7_0909500|PF3D7_0517800|PF3D7_0517600|PF3D7_1147200|PF3D7_1462500|PF3D7_1401300|PF3D7_0624900|PF3D7_0708000|PF3D7_0929500|PF3D7_1140500|PF3D7_1245600|PF3D7_1406500|PF3D7_0514000|PF3D7_0724900|PF3D7_1146700|PF3D7_0109400|PF3D7_1238200
45505	1.0527e-05	0.00055792	-10.8077	9	13	467	3236	dynein intermediate chain binding	PF3D7_0905300|PF3D7_0729900|PF3D7_1202300|PF3D7_1122900|PF3D7_1007100|PF3D7_1020100|PF3D7_1465800|PF3D7_1023100|PF3D7_0718000
15631	2.0309e-05	0.00097851	-9.99713	17	41	467	3236	tubulin binding	PF3D7_1473300|PF3D7_0624900|PF3D7_1211000|PF3D7_0111000|PF3D7_0708000|PF3D7_0307300|PF3D7_0929500|PF3D7_1242400|PF3D7_1245600|PF3D7_0514000|PF3D7_0724900|PF3D7_1146700|PF3D7_0109400|PF3D7_0909500|PF3D7_0517800|PF3D7_1147200|PF3D7_1462500
8017	2.8941e-05	0.0012782	-9.61167	13	27	467	3236	microtubule binding	PF3D7_1473300|PF3D7_0624900|PF3D7_1211000|PF3D7_0111000|PF3D7_0307300|PF3D7_0929500|PF3D7_1242400|PF3D7_1245600|PF3D7_0724900|PF3D7_1146700|PF3D7_0909500|PF3D7_0517800|PF3D7_1462500
45504	5.3987e-05	0.002201	-8.82763	6	7	467	3236	dynein heavy chain binding	PF3D7_0906400|PF3D7_1420800|PF3D7_0922000|PF3D7_1037800|PF3D7_1020300|PF3D7_1426300
5515	0.00010376	0.0039281	-7.99195	173	957	467	3236	protein binding	PF3D7_1150400|PF3D7_1473300|PF3D7_1104500|PF3D7_0315200|PF3D7_0833500|PF3D7_1121400|PF3D7_1131600|PF3D7_0711700|PF3D7_0113800|PF3D7_0808700|PF3D7_0936500|PF3D7_1431100|PF3D7_1020300|PF3D7_1026400|PF3D7_0115700|PF3D7_1119200|PF3D7_1004100|PF3D7_0619300|PF3D7_1473700|PF3D7_1302100|PF3D7_0307300|PF3D7_1407000|PF3D7_0712000|PF3D7_0800300|PF3D7_0712400|PF3D7_1422900|PF3D7_1105200|PF3D7_0425800|PF3D7_1…
16421	0.00042899	0.013374	-6.22443	4	4	467	3236	CoA carboxylase activity	PF3D7_1204200|PF3D7_1209100|PF3D7_1026900|PF3D7_1469600
16885	0.00042899	0.013374	-6.22443	4	4	467	3236	ligase activity, forming carbon-carbon bonds	PF3D7_1204200|PF3D7_1209100|PF3D7_1026900|PF3D7_1469600
3989	0.00042899	0.013374	-6.22443	4	4	467	3236	acetyl-CoA carboxylase activity	PF3D7_1204200|PF3D7_1209100|PF3D7_1026900|PF3D7_1469600
51959	0.00051198	0.015075	-6.0517	7	12	467	3236	dynein light intermediate chain binding	PF3D7_0905300|PF3D7_0729900|PF3D7_1202300|PF3D7_1122900|PF3D7_1465800|PF3D7_1023100|PF3D7_0718000
30554	0.00061569	0.017175	-5.86355	113	601	467	3236	adenyl nucleotide binding	PF3D7_1423600|PF3D7_0703800|PF3D7_1356000|PF3D7_1456400|PF3D7_1119200|PF3D7_1004100|PF3D7_0605300|PF3D7_0521100|PF3D7_0926300|PF3D7_1357600|PF3D7_1441300|PF3D7_1428500|PF3D7_0729900|PF3D7_0305800|PF3D7_1027600|PF3D7_0205000|PF3D7_0717800|PF3D7_0311400|PF3D7_1245600|PF3D7_0216000|PF3D7_1113900|PF3D7_1461700|PF3D7_1318900|PF3D7_1452900|PF3D7_1106900|PF3D7_1316000|PF3D7_1232200|PF3D7_1215700|PF3D7_1…
1883	0.000659	0.017463	-5.83955	113	602	467	3236	purine nucleoside binding	PF3D7_1423600|PF3D7_0703800|PF3D7_1356000|PF3D7_1456400|PF3D7_1119200|PF3D7_1004100|PF3D7_0605300|PF3D7_0521100|PF3D7_0926300|PF3D7_1357600|PF3D7_1441300|PF3D7_1428500|PF3D7_0729900|PF3D7_0305800|PF3D7_1027600|PF3D7_0205000|PF3D7_0717800|PF3D7_0311400|PF3D7_1245600|PF3D7_0216000|PF3D7_1113900|PF3D7_1461700|PF3D7_1318900|PF3D7_1452900|PF3D7_1106900|PF3D7_1316000|PF3D7_1232200|PF3D7_1215700|PF3D7_1…
32559	0.00074304	0.018753	-5.73673	110	585	467	3236	adenyl ribonucleotide binding	PF3D7_1423600|PF3D7_0703800|PF3D7_1356000|PF3D7_1456400|PF3D7_1119200|PF3D7_1004100|PF3D7_0605300|PF3D7_0521100|PF3D7_0926300|PF3D7_1357600|PF3D7_1441300|PF3D7_1428500|PF3D7_0729900|PF3D7_0305800|PF3D7_1027600|PF3D7_0205000|PF3D7_0717800|PF3D7_0311400|PF3D7_1245600|PF3D7_0216000|PF3D7_1113900|PF3D7_1461700|PF3D7_1318900|PF3D7_1452900|PF3D7_1106900|PF3D7_1316000|PF3D7_1215700|PF3D7_1242400|PF3D7_1…
5524	0.00080881	0.019485	-5.68149	109	580	467	3236	ATP binding	PF3D7_1423600|PF3D7_0703800|PF3D7_1356000|PF3D7_1456400|PF3D7_1119200|PF3D7_1004100|PF3D7_0605300|PF3D7_0521100|PF3D7_0926300|PF3D7_1357600|PF3D7_1441300|PF3D7_1428500|PF3D7_0729900|PF3D7_0305800|PF3D7_1027600|PF3D7_0205000|PF3D7_0717800|PF3D7_0311400|PF3D7_1245600|PF3D7_0216000|PF3D7_1113900|PF3D7_1461700|PF3D7_1318900|PF3D7_1452900|PF3D7_1106900|PF3D7_1316000|PF3D7_1215700|PF3D7_1242400|PF3D7_1…
1882	0.00086125	0.019731	-5.66339	113	606	467	3236	nucleoside binding	PF3D7_1423600|PF3D7_0703800|PF3D7_1356000|PF3D7_1456400|PF3D7_1119200|PF3D7_1004100|PF3D7_0605300|PF3D7_0521100|PF3D7_0926300|PF3D7_1357600|PF3D7_1441300|PF3D7_1428500|PF3D7_0729900|PF3D7_0305800|PF3D7_1027600|PF3D7_0205000|PF3D7_0717800|PF3D7_0311400|PF3D7_1245600|PF3D7_0216000|PF3D7_1113900|PF3D7_1461700|PF3D7_1318900|PF3D7_1452900|PF3D7_1106900|PF3D7_1316000|PF3D7_1232200|PF3D7_1215700|PF3D7_1…
166	0.0008935	0.019731	-5.66339	146	817	467	3236	nucleotide binding	PF3D7_0317100|PF3D7_1423600|PF3D7_0703800|PF3D7_1356000|PF3D7_1456400|PF3D7_1119200|PF3D7_1136100|PF3D7_0615100|PF3D7_1004100|PF3D7_0605300|PF3D7_0521100|PF3D7_0926300|PF3D7_1357600|PF3D7_1143700|PF3D7_1441300|PF3D7_1428500|PF3D7_0729900|PF3D7_0305800|PF3D7_1027600|PF3D7_0205000|PF3D7_0717800|PF3D7_0311400|PF3D7_1241400|PF3D7_1245600|PF3D7_1146800|PF3D7_0216000|PF3D7_0422300|PF3D7_1113900|PF3D7_1…
4312	0.0010974	0.023265	-5.4257	6	10	467	3236	fatty acid synthase activity	PF3D7_0922900|PF3D7_0211400|PF3D7_1312000|PF3D7_1323000|PF3D7_0920000|PF3D7_0615100
45503	0.0018991	0.038713	-4.69104	4	5	467	3236	dynein light chain binding	PF3D7_0922000|PF3D7_1037800|PF3D7_1020300|PF3D7_1426300
