# Supplementary material for: PfSRPK1 Regulates Asexual Blood Stage Schizogony and Is Essential for Male Gamete Formation
Source: Microbiol Spectr. 2022 Sep 12;10(5):e02141-22. doi: 10.1128/spectrum.02141-22 (PMC9602455; doi:10.1128/spectrum.02141-22)
Supplement: Supplemental file 3 — Data Set S3. Download spectrum.02141-22-s0003.xlsx, XLSX file, 0.2 MB [file spectrum.02141-22-s0003.xlsx]

## Sheet: Supplementary Data S3. Signific
PlasmoDB ID	Feature ID	Exon base mean	Dispersion	pvalue	padj	seqnames	start	end	width	strand	KO	WT	log2fold_KO_WT	Gene name
PF3D7_0102500	E001	3.51092	0.019	0.012	0.158	NC_004325.2	110750	110823	74	-	2.524	4.295	-0.767	erythrocyte binding antigen-181
PF3D7_0102500	E002	4.66576	0.017	0.212	0.657	NC_004325.2	110962	111050	89	-	3.404	4.191	-0.3	erythrocyte binding antigen-181
PF3D7_0102500	E003	8.65361	0.011	0.007	0.11	NC_004325.2	111167	111245	79	-	4.202	6	-0.514	erythrocyte binding antigen-181
PF3D7_0102500	E004	1571.12	0.007	0	0.01	NC_004325.2	111338	115799	4462	-	31.126	30.647	0.022	erythrocyte binding antigen-181
PF3D7_0103600	E001	104.063	0.048	0	0.001	NC_004325.2	161131	165282	4152	+	16.808	13.158	0.353	ATP-dependent DNA/RNA helicase PSH1
PF3D7_0103600	E002	16.1296	0.066	0.115	0.507	NC_004325.2	165553	165808	256	+	6.207	6.791	-0.13	ATP-dependent DNA/RNA helicase PSH1
PF3D7_0103600	E003	31.8166	0.035	0	0	NC_004325.2	166033	166229	197	+	6.614	9.653	-0.545	ATP-dependent DNA/RNA helicase PSH1
PF3D7_0107200	E001	5.91486	0.095	0.656	0.923	NC_004325.2	297362	297535	174	+	4.536	4.146	0.13	CCR4 domain-containing protein 3
PF3D7_0107200	E002	4.90108	0.022	0.444	0.831	NC_004325.2	297644	297768	125	+	3.706	4.237	-0.193	CCR4 domain-containing protein 3
PF3D7_0107200	E003	0				NC_004325.2	297899	297992	94	+				CCR4 domain-containing protein 3
PF3D7_0107200	E004	0				NC_004325.2	298114	298188	75	+				CCR4 domain-containing protein 3
PF3D7_0107200	E005	13.5091	0.022	0.177	0.613	NC_004325.2	298301	298480	180	+	6.86	5.947	0.206	CCR4 domain-containing protein 3
PF3D7_0107200	E006	3.33047	0.029	0.682	0.935	NC_004325.2	298556	298602	47	+	3.321	2.987	0.153	CCR4 domain-containing protein 3
PF3D7_0107200	E007	1.88003	0.042	0.898	0.984	NC_004325.2	298694	298739	46	+	2.636	2.521	0.064	CCR4 domain-containing protein 3
PF3D7_0107200	E008	2.09695	0.041	0.975	1	NC_004325.2	298850	298927	78	+	2.628	2.548	0.045	CCR4 domain-containing protein 3
PF3D7_0107200	E009	0.689499	0.224	0.169	0.604	NC_004325.2	299063	299181	119	+	2.049	0.895	1.195	CCR4 domain-containing protein 3
PF3D7_0107200	E010	4.34133	0.02	0.001	0.031	NC_004325.2	299322	299397	76	+	2.047	4.53	-1.146	CCR4 domain-containing protein 3
PF3D7_0107300	E001	31.798	0.011	0	0.006	NC_004325.2	299562	300092	531	-	9.825	7.272	0.434	conserved Plasmodium protein, unknown function
PF3D7_0107300	E002	87.1715	0.01	0	0.006	NC_004325.2	300200	300868	669	-	9.847	11.794	-0.26	conserved Plasmodium protein, unknown function
PF3D7_0108800	E001	1.52052	0.311	0.005	0.091	NC_004325.2	357834	357849	16	+	3.094	0.155	4.315	mitochondrial carrier protein
PF3D7_0108800	E002	0				NC_004325.2	358046	358113	68	+				mitochondrial carrier protein
PF3D7_0108800	E003	12.5055	0.01	0.565	0.881	NC_004325.2	358219	358350	132	+	6.473	6.007	0.108	mitochondrial carrier protein
PF3D7_0108800	E004	0.967733	0.057	0.63	0.91	NC_004325.2	358505	358575	71	+	1.569	1.922	-0.293	mitochondrial carrier protein
PF3D7_0108800	E005	0.423263	0.139	0.089	0.458	NC_004325.2	358703	358758	56	+	1.573	0.072	4.447	mitochondrial carrier protein
PF3D7_0108800	E006	58.9786	0.005	0.367	0.784	NC_004325.2	358895	359200	306	+	12.327	11.799	0.063	mitochondrial carrier protein
PF3D7_0108800	E007	96.9096	0.003	0.051	0.349	NC_004325.2	359384	359563	180	+	14.855	14.07	0.078	mitochondrial carrier protein
PF3D7_0108800	E008	4.78215	0.117	0.79	0.959	NC_004325.2	359745	359815	71	+	3.646	3.93	-0.108	mitochondrial carrier protein
PF3D7_0108800	E009	2.56723	0.155	0.537	0.87	NC_004325.2	359919	359972	54	+	2.492	3.072	-0.302	mitochondrial carrier protein
PF3D7_0108800	E010	8.78467	0.03	0.001	0.032	NC_004325.2	360119	360172	54	+	3.792	6.498	-0.777	mitochondrial carrier protein
PF3D7_0108800	E011	14.0418	0.007	0	0.006	NC_004325.2	360265	360339	75	+	5.072	7.669	-0.597	mitochondrial carrier protein
PF3D7_0109100	E001	39.5243	0.01	0	0.012	NC_004325.2	365610	365823	214	+	10.893	8.579	0.344	LCCL domain-containing protein
PF3D7_0109100	E002	281.552	0.01	0	0.011	NC_004325.2	365920	368795	2876	+	17.85	19.079	-0.096	LCCL domain-containing protein
PF3D7_0109300	E001	83.937	0.005	0	0	NC_004325.2	371815	372646	832	-	14.598	13.108	0.155	elongation of fatty acids protein
PF3D7_0109300	E002	18.7071	0.006	0	0	NC_004325.2	372876	373012	137	-	4.435	8.674	-0.968	elongation of fatty acids protein
PF3D7_0109850	E001	5.95197	0.102	0.696	0.939	NC_004325.2	383284	383722	439	+	4.623	4.037	0.195	phosphatidate cytidylyltransferase
PF3D7_0109850	E002	2.20855	0.591	0.438	0.829	NC_004325.2	383887	384012	126	+	1.709	3.295	-0.947	phosphatidate cytidylyltransferase
PF3D7_0109850	E003	1.59526	0.504	0.03	0.274	NC_004325.2	384162	384270	109	+	0.127	3.011	-4.567	phosphatidate cytidylyltransferase
PF3D7_0109850	E004	12.3583	0.032	0.49	0.853	NC_004325.2	384400	384538	139	+	6.509	5.883	0.146	phosphatidate cytidylyltransferase
PF3D7_0109850	E005	26.2909	0.06	0.089	0.458	NC_004325.2	384627	384807	181	+	9.582	7.815	0.294	phosphatidate cytidylyltransferase
PF3D7_0109850	E006	8.82309	0.058	0.593	0.891	NC_004325.2	384897	385099	203	+	5.719	4.995	0.195	phosphatidate cytidylyltransferase
PF3D7_0109850	E007	17.9128	0.008	0.143	0.556	NC_004325.2	385264	385385	122	+	7.922	6.828	0.214	phosphatidate cytidylyltransferase
PF3D7_0109850	E008	14.4171	0.009	0	0	NC_004325.2	385461	385520	60	+	3.908	7.945	-1.024	phosphatidate cytidylyltransferase
PF3D7_0109850	E009	33.2727	0.021	0.868	0.977	NC_004325.2	385623	385767	145	+	9.685	9.452	0.035	phosphatidate cytidylyltransferase
PF3D7_0109850	E010	11.9581	0.008	0	0.013	NC_004325.2	385905	385971	67	+	4.536	7.062	-0.639	phosphatidate cytidylyltransferase
PF3D7_0109850	E011	2.75557	0.026	0.725	0.943	NC_004325.2	386089	386150	62	+	3.132	2.812	0.156	phosphatidate cytidylyltransferase
PF3D7_0109850	E012	0.358994	0.523	0.236	0.681	NC_004325.2	386331	386393	63	+	0.127	1.533	-3.593	phosphatidate cytidylyltransferase
PF3D7_0109850	E013	16.8869	0.007	0.006	0.106	NC_004325.2	386558	386632	75	+	8.004	6.107	0.39	phosphatidate cytidylyltransferase
PF3D7_0109950	E001	15.5237	0.015	0.001	0.019	NC_004325.2	386708	386722	15	+	7.857	5.811	0.435	respiratory chain complex 2 associated protein 3
PF3D7_0109950	E002	24.405	0.018	0.764	0.951	NC_004325.2	386871	387042	172	+	8.277	8.412	-0.023	respiratory chain complex 2 associated protein 3
PF3D7_0109950	E003	1.07324	0.145	0.021	0.218	NC_004325.2	387214	387299	86	+	0.127	2.516	-4.312	respiratory chain complex 2 associated protein 3
PF3D7_0109950	E004	1.36642	0.091	0.006	0.104	NC_004325.2	387435	387462	28	+	0.127	2.932	-4.532	respiratory chain complex 2 associated protein 3
PF3D7_0109950	E005	29.4044	0.045	0.215	0.66	NC_004325.2	387596	387731	136	+	8.189	9.523	-0.218	respiratory chain complex 2 associated protein 3
PF3D7_0109950	E006	5.41337	0.018	0.334	0.759	NC_004325.2	387874	387940	67	+	3.545	4.409	-0.315	respiratory chain complex 2 associated protein 3
PF3D7_0110600	E001	653.421	0.005	0.001	0.025	NC_004325.2	405739	410133	4395	+	25.149	26.069	-0.052	phosphatidylinositol-4-phosphate 5-kinase
PF3D7_0110600	E002	19.9284	0.054	0.58	0.887	NC_004325.2	410320	410452	133	+	7.781	7.505	0.052	phosphatidylinositol-4-phosphate 5-kinase
PF3D7_0110600	E003	149.144	0.002	0	0.01	NC_004325.2	410553	410950	398	+	17.427	16.353	0.092	phosphatidylinositol-4-phosphate 5-kinase
PF3D7_0110600	E004	3.76294	0.286	0.564	0.881	NC_004325.2	411301	411380	80	+	3.998	3.07	0.381	phosphatidylinositol-4-phosphate 5-kinase
PF3D7_0110600	E005	1.61222	0.675	0.822	0.965	NC_004325.2	411522	411560	39	+	2.802	1.852	0.598	phosphatidylinositol-4-phosphate 5-kinase
PF3D7_0110600	E006	0.658441	0.718	0.808	0.962	NC_004325.2	411883	411932	50	+	1.598	1.343	0.251	phosphatidylinositol-4-phosphate 5-kinase
PF3D7_0110600	E007	0				NC_004325.2	412132	412169	38	+				phosphatidylinositol-4-phosphate 5-kinase
PF3D7_0114000	E001	9.53802	0.009	0	0.005	NC_004325.2	542480	542641	162	+	0.329	5.037	-3.937	exported protein family 1
PF3D7_0114000	E002	57.5995	0.007	0	0.005	NC_004325.2	542754	546983	4230	+	10.824	10.453	0.05	exported protein family 1
PF3D7_0202900	E001	0.708824	0.113	0.032	0.279	NC_037280.1	138927	138986	60	+	2.05	0.111	4.213	palmitoyltransferase DHHC12
PF3D7_0202900	E002	0.374351	0.368	0.627	0.908	NC_037280.1	139121	139172	52	+	1.026	1.431	-0.48	palmitoyltransferase DHHC12
PF3D7_0202900	E003	0.632733	0.512	0.05	0.347	NC_037280.1	139373	139415	43	+	0.079	2.27	-4.846	palmitoyltransferase DHHC12
PF3D7_0202900	E004	4.00422	0.016	0	0.006	NC_037280.1	139515	139582	68	+	2.061	4.946	-1.263	palmitoyltransferase DHHC12
PF3D7_0202900	E005	5.63585	0.018	0.599	0.895	NC_037280.1	139674	139776	103	+	4.311	3.952	0.126	palmitoyltransferase DHHC12
PF3D7_0202900	E006	22.4241	0.006	0.601	0.895	NC_037280.1	139993	140153	161	+	8.105	7.843	0.048	palmitoyltransferase DHHC12
PF3D7_0202900	E007	2.59161	0.092	0.005	0.091	NC_037280.1	140297	140344	48	+	1.46	3.9	-1.417	palmitoyltransferase DHHC12
PF3D7_0202900	E008	0.437335	0.121	0.597	0.894	NC_037280.1	140534	140595	62	+	1.037	1.453	-0.487	palmitoyltransferase DHHC12
PF3D7_0202900	E009	27.4649	0.01	0.008	0.117	NC_037280.1	140719	140911	193	+	9.33	7.986	0.224	palmitoyltransferase DHHC12
PF3D7_0202900	E010	0.61368	0.087	0.195	0.638	NC_037280.1	141119	141192	74	+	1.032	2.046	-0.987	palmitoyltransferase DHHC12
PF3D7_0203800	E001	48.7092	0.01	0.781	0.955	NC_037280.1	171563	171721	159	-	8.102	7.823	0.05	conserved Plasmodium protein, unknown function
PF3D7_0203800	E002	4.81116	0.061	0.164	0.595	NC_037280.1	171882	171977	96	-	0.259	2.591	-3.324	conserved Plasmodium protein, unknown function
PF3D7_0203800	E003	232.414	0.003	0.004	0.075	NC_037280.1	172168	172532	365	-	12.868	14.795	-0.201	conserved Plasmodium protein, unknown function
PF3D7_0203800	E004	8.01405	0.206	0.174	0.61	NC_037280.1	172665	172761	97	-	5.769	3.13	0.882	conserved Plasmodium protein, unknown function
PF3D7_0203800	E005	2.50922	0.076	0.321	0.748	NC_037280.1	172872	172910	39	-	0.254	1.977	-2.959	conserved Plasmodium protein, unknown function
PF3D7_0203800	E006	10.238	0.014	0.798	0.96	NC_037280.1	173089	173196	108	-	4.086	3.835	0.092	conserved Plasmodium protein, unknown function
PF3D7_0203800	E007	0.560171	0.085	0.83	0.967	NC_037280.1	173359	173430	72	-	0.247	0.894	-1.859	conserved Plasmodium protein, unknown function
PF3D7_0203800	E008	4.62103	0.017	0.031	0.277	NC_037280.1	173580	173670	91	-	4.694	2.425	0.953	conserved Plasmodium protein, unknown function
PF3D7_0203800	E009	10.6138	0.02	0.001	0.037	NC_037280.1	173848	173959	112	-	6.869	3.539	0.957	conserved Plasmodium protein, unknown function
PF3D7_0203800	E010	18.7235	0.005	0.02	0.214	NC_037280.1	174067	174108	42	-	7.198	4.858	0.567	conserved Plasmodium protein, unknown function
PF3D7_0203800	E011	8.14287	0.009	0.197	0.641	NC_037280.1	174232	174280	49	-	4.693	3.3	0.508	conserved Plasmodium protein, unknown function
PF3D7_0203800	E012	218.815	0.007	0.591	0.89	NC_037280.1	174514	174912	399	-	13.985	14.435	-0.046	conserved Plasmodium protein, unknown function
PF3D7_0208100.1	E001	11.3556	0.011	0.368	0.785	NC_037280.1	327932	328021	90	+	6.198	5.675	0.127	conserved Plasmodium protein, unknown function
PF3D7_0208100.1	E002	0.846526	0.097	0.011	0.148	NC_037280.1	328121	328157	37	+	2.274	0.119	4.261	conserved Plasmodium protein, unknown function
PF3D7_0208100.1	E003	4.19779	0.206	0.481	0.848	NC_037280.1	328323	328414	92	+	4.104	3.108	0.401	conserved Plasmodium protein, unknown function
PF3D7_0208100.1	E004	10.653	0.011	0.002	0.044	NC_037280.1	328549	328672	124	+	6.696	4.523	0.566	conserved Plasmodium protein, unknown function
PF3D7_0208100.1	E005	0.850676	0.189	0.017	0.192	NC_037280.1	328775	328843	69	+	2.284	0.131	4.126	conserved Plasmodium protein, unknown function
PF3D7_0208100.1	E006	1.61979	0.059	0.438	0.83	NC_037280.1	328965	329038	74	+	1.957	2.644	-0.434	conserved Plasmodium protein, unknown function
PF3D7_0208100.1	E007	1.16023	0.067	0.572	0.884	NC_037280.1	329168	329229	62	+	2.253	1.868	0.27	conserved Plasmodium protein, unknown function
PF3D7_0208100.1	E008	0.814857	0.069	0.253	0.696	NC_037280.1	329331	329403	73	+	1.133	2.094	-0.886	conserved Plasmodium protein, unknown function
PF3D7_0208100.1	E009	0.541299	0.096	0.581	0.887	NC_037280.1	329520	329593	74	+	1.137	1.617	-0.508	conserved Plasmodium protein, unknown function
PF3D7_0208100.1	E010	51.0787	0.004	0.181	0.617	NC_037280.1	329748	330010	263	+	11.756	11.233	0.066	conserved Plasmodium protein, unknown function
PF3D7_0208100.1	E011	4.41929	0.017	0.312	0.743	NC_037280.1	330127	330218	92	+	3.367	4.235	-0.331	conserved Plasmodium protein, unknown function
PF3D7_0208100.1	E012	2.05755	0.194	0.567	0.882	NC_037280.1	330413	330455	43	+	2.268	2.937	-0.373	conserved Plasmodium protein, unknown function
PF3D7_0208100.1	E013	51.6658	0.011	0.809	0.962	NC_037280.1	330562	330796	235	+	11.562	11.609	-0.006	conserved Plasmodium protein, unknown function
PF3D7_0208100.1	E014	2.70255	0.031	0.284	0.72	NC_037280.1	330935	331012	78	+	3.376	2.633	0.358	conserved Plasmodium protein, unknown function
PF3D7_0208100.1	E015	2.06234	0.032	0.778	0.954	NC_037280.1	331108	331177	70	+	2.764	2.631	0.071	conserved Plasmodium protein, unknown function
PF3D7_0208100.1	E016	227.392	0.006	0.025	0.246	NC_037280.1	331310	335203	3894	+	18.911	19.681	-0.058	conserved Plasmodium protein, unknown function
PF3D7_0210200	E001	21.796	0.005	0.001	0.026	NC_037280.1	413278	413334	57	-	9.045	7.063	0.357	conserved Plasmodium protein, unknown function
PF3D7_0210200	E002	587.368	0.004	0.001	0.024	NC_037280.1	413428	421137	7710	-	24.66	25.063	-0.023	conserved Plasmodium protein, unknown function
PF3D7_0211400	E001	0.209556	0.261	0.046		NC_037280.1	459072	459164	93	-				beta-ketoacyl-ACP synthase III
PF3D7_0211400	E002	0.479943	0.131	0.025	0.243	NC_037280.1	459329	459397	69	-	2.555	0.593	2.107	beta-ketoacyl-ACP synthase III
PF3D7_0211400	E003	27.3203	0.007	0.007	0.113	NC_037280.1	459593	459927	335	-	6.307	7.529	-0.256	beta-ketoacyl-ACP synthase III
PF3D7_0211400	E004	4.56384	0.027	0	0	NC_037280.1	460162	460275	114	-	6.546	2.109	1.634	beta-ketoacyl-ACP synthase III
PF3D7_0211400	E005	2.34095	0.03	0.864	0.975	NC_037280.1	460395	460530	136	-	2.554	2.267	0.172	beta-ketoacyl-ACP synthase III
PF3D7_0211400	E006	11.1236	0.014	0.004	0.073	NC_037280.1	460785	460916	132	-	2.558	5.029	-0.975	beta-ketoacyl-ACP synthase III
PF3D7_0211400	E007	0				NC_037280.1	461049	461140	92	-				beta-ketoacyl-ACP synthase III
PF3D7_0211400	E008	0.119665	0.296	1		NC_037280.1	461374	461518	145	-				beta-ketoacyl-ACP synthase III
PF3D7_0212400	E001	82.2317	0.006	0	0.006	NC_037280.1	495166	495681	516	-	12.742	14.829	-0.219	conserved Plasmodium membrane protein, unknown function
PF3D7_0212400	E002	211.374	0.004	0.562	0.88	NC_037280.1	495882	501641	5760	-	19.063	18.672	0.03	conserved Plasmodium membrane protein, unknown function
PF3D7_0212400	E003	309.646	0.005	0.083	0.444	NC_037280.1	501855	507854	6000	-	21.431	20.695	0.05	conserved Plasmodium membrane protein, unknown function
PF3D7_0213600	E001	14.7504	0.006	0.039	0.309	NC_037280.1	546482	546784	303	-	6.558	4.754	0.464	conserved Plasmodium protein, unknown function
PF3D7_0213600	E002	11.3711	0.017	0.257	0.699	NC_037280.1	546928	547043	116	-	3.037	4.425	-0.543	conserved Plasmodium protein, unknown function
PF3D7_0213600	E003	7.11954	0.013	0.393	0.801	NC_037280.1	547175	547307	133	-	4.251	3.472	0.292	conserved Plasmodium protein, unknown function
PF3D7_0213600	E004	3.15765	0.047	0.151	0.573	NC_037280.1	547426	547548	123	-	0.108	2.445	-4.5	conserved Plasmodium protein, unknown function
PF3D7_0213600	E005	1.83622	0.391	0.089	0.457	NC_037280.1	547638	547757	120	-	3.754	1.382	1.442	conserved Plasmodium protein, unknown function
PF3D7_0213600	E006	0.760259	0.103	0	0	NC_037280.1	547846	547890	45	-	4.248	0.042	6.653	conserved Plasmodium protein, unknown function
PF3D7_0213600	E007	4.78419	0.018	0.367	0.784	NC_037280.1	548039	548216	178	-	3.698	2.847	0.377	conserved Plasmodium protein, unknown function
PF3D7_0213600	E008	0.566922	0.095	0.626	0.908	NC_037280.1	548369	548431	63	-	0.099	1.096	-3.474	conserved Plasmodium protein, unknown function
PF3D7_0213600	E009	3.80608	0.022	0.106	0.487	NC_037280.1	548583	548708	126	-	0.109	2.68	-4.623	conserved Plasmodium protein, unknown function
PF3D7_0213600	E010	50.2342	0.355	0.342	0.768	NC_037280.1	548861	549258	398	-	7.252	8.68	-0.259	conserved Plasmodium protein, unknown function
PF3D7_0213600	E011	65.2762	0.003	0.061	0.385	NC_037280.1	549432	553685	4254	-	8.109	9.749	-0.266	conserved Plasmodium protein, unknown function
PF3D7_0213600	E012	22.0047	0.009	0.24	0.685	NC_037280.1	553897	555294	1398	-	6.854	5.906	0.215	conserved Plasmodium protein, unknown function
PF3D7_0216700.1	E001	0.426433	0.254	0.863	0.975	NC_037280.1	690311	690346	36	+	1.133	0.966	0.231	autophagy-related protein 11
PF3D7_0216700.1	E002	0.216877	0.299	0.355		NC_037280.1	690474	690513	40	+				autophagy-related protein 11
PF3D7_0216700.1	E003	2.02641	0.202	0.102	0.483	NC_037280.1	690716	690837	122	+	1.605	3.257	-1.021	autophagy-related protein 11
PF3D7_0216700.1	E004	0				NC_037280.1	690961	691020	60	+				autophagy-related protein 11
PF3D7_0216700.1	E005	18.9906	0.035	0.04	0.313	NC_037280.1	691295	691471	177	+	6.602	8.435	-0.353	autophagy-related protein 11
PF3D7_0216700.1	E006	9.64226	0.01	0.317	0.745	NC_037280.1	691472	691489	18	+	5.27	5.96	-0.178	autophagy-related protein 11
PF3D7_0216700.1	E007	29.1111	0.007	0.289	0.724	NC_037280.1	691682	692401	720	+	8.753	9.315	-0.09	autophagy-related protein 11
PF3D7_0216700.1	E008	219.346	0.005	0.002	0.04	NC_037280.1	692805	695783	2979	+	19.493	18.727	0.058	autophagy-related protein 11
PF3D7_0223500	E001	63.63	0.012	0	0	NC_037280.1	916352	917581	1230	-	15.332	9.63	0.671	erythrocyte membrane protein 1, PfEMP1
PF3D7_0223500	E002	297.228	0.012	0	0	NC_037280.1	918345	923648	5304	-	14.879	19.208	-0.368	erythrocyte membrane protein 1, PfEMP1
PF3D7_0300100	E001	235.791	0.028	0	0	NC_000521.4	36965	42283	5319	+	15.844	19.545	-0.303	erythrocyte membrane protein 1, PfEMP1
PF3D7_0300100	E002	277.132	0.028	0	0	NC_000521.4	43172	44482	1311	+	22.137	18.522	0.257	erythrocyte membrane protein 1, PfEMP1
PF3D7_0302500	E001	1053.78	0	0	0	NC_000521.4	135418	136273	856	+	27.817	28.631	-0.042	cytoadherence linked asexual protein 3.1
PF3D7_0302500	E002	494.516	0.008	0	0	NC_000521.4	136370	136945	576	+	21.258	24.694	-0.216	cytoadherence linked asexual protein 3.1
PF3D7_0302500	E003	7.3627	0.01	0	0.006	NC_000521.4	137062	137115	54	+	2.918	5.515	-0.919	cytoadherence linked asexual protein 3.1
PF3D7_0302500	E004	1.82228	0.03	0.028	0.261	NC_000521.4	137187	137249	63	+	1.33	2.901	-1.125	cytoadherence linked asexual protein 3.1
PF3D7_0302500	E005	33.6156	0.006	0	0	NC_000521.4	137394	137504	111	+	11.88	7.396	0.684	cytoadherence linked asexual protein 3.1
PF3D7_0302500	E006	132.334	0.005	0	0	NC_000521.4	137634	137819	186	+	15.037	16.592	-0.142	cytoadherence linked asexual protein 3.1
PF3D7_0302500	E007	159.029	0.005	0	0	NC_000521.4	137900	138058	159	+	16.022	17.619	-0.137	cytoadherence linked asexual protein 3.1
PF3D7_0302500	E008	1283.45	0.001	0	0.006	NC_000521.4	138206	138972	767	+	30.008	29.286	0.035	cytoadherence linked asexual protein 3.1
PF3D7_0302500	E009	2524.12	0.005	0	0	NC_000521.4	139179	140660	1482	+	36.112	31.947	0.177	cytoadherence linked asexual protein 3.1
PF3D7_0303200	E001	0.419112	0.509	0.184	0.622	NC_000521.4	169571	169572	2	+	1.485	0.124	3.581	lipin, putative
PF3D7_0303200	E002	1075.12	0.006	0.034	0.287	NC_000521.4	169789	173017	3229	+	28.692	28.442	0.013	lipin, putative
PF3D7_0303200	E003	4.04702	0.019	0.487	0.851	NC_000521.4	173131	173231	101	+	3.407	3.921	-0.203	lipin, putative
PF3D7_0303200	E004	4.77039	0.017	0.001	0.038	NC_000521.4	173417	173495	79	+	2.736	5.182	-0.921	lipin, putative
PF3D7_0303200	E005	1.72799	0.035	0.534	0.869	NC_000521.4	174223	174300	78	+	2.534	2.049	0.307	lipin, putative
PF3D7_0311700	E001	25.7214	0.009	0.771	0.953	NC_000521.4	502698	503095	398	+	6.864	6.691	0.037	plasmepsin VI
PF3D7_0311700	E002	4.56338	0.64	0.572	0.884	NC_000521.4	503291	503358	68	+	4.497	2.681	0.746	plasmepsin VI
PF3D7_0311700	E003	3.29408	0.024	0.653	0.922	NC_000521.4	503434	503465	32	+	2.807	2.391	0.231	plasmepsin VI
PF3D7_0311700	E004	0.648434	0.085	0.51	0.862	NC_000521.4	503592	503610	19	+	0.158	1.193	-2.922	plasmepsin VI
PF3D7_0311700	E005	0.679835	0.083	0.51	0.862	NC_000521.4	503710	503749	40	+	0.157	1.198	-2.929	plasmepsin VI
PF3D7_0311700	E006	0.761347	0.076	0.503	0.858	NC_000521.4	503923	503960	38	+	0.157	1.203	-2.941	plasmepsin VI
PF3D7_0311700	E007	11.9414	0.014	0.308	0.741	NC_000521.4	504099	504161	63	+	5.484	4.587	0.257	plasmepsin VI
PF3D7_0311700	E008	8.0816	0.02	0.051	0.348	NC_000521.4	504269	504327	59	+	5.487	3.698	0.569	plasmepsin VI
PF3D7_0311700	E009	1.15581	0.518	0.212	0.657	NC_000521.4	504407	504459	53	+	2.835	1.283	1.144	plasmepsin VI
PF3D7_0311700	E010	5.87414	0.125	0	0.017	NC_000521.4	504629	504714	86	+	6.864	2.726	1.332	plasmepsin VI
PF3D7_0311700	E011	6.15982	0.047	0.59	0.89	NC_000521.4	504828	504931	104	+	3.939	3.437	0.196	plasmepsin VI
PF3D7_0311700	E012	138.06	0.012	0	0.01	NC_000521.4	505036	505209	174	+	11.667	13.81	-0.243	plasmepsin VI
PF3D7_0311700	E013	3.75606	0.018	0.545	0.873	NC_000521.4	505375	505393	19	+	1.992	2.668	-0.422	plasmepsin VI
PF3D7_0311700	E014	4.80707	0.013	0.614	0.901	NC_000521.4	505495	505554	60	+	3.422	2.959	0.21	plasmepsin VI
PF3D7_0311700	E015	5.4739	0.023	0.022	0.224	NC_000521.4	505763	505848	86	+	0.179	3.421	-4.253	plasmepsin VI
PF3D7_0313700.1	E001	1.47375	0.057	0.904	0.986	NC_000521.4	555035	555078	44	-	2.277	2.307	-0.019	conserved Plasmodium protein, unknown function
PF3D7_0313700.1	E002	0				NC_000521.4	555204	555238	35	-				conserved Plasmodium protein, unknown function
PF3D7_0313700.1	E003	0.216877	0.252	0.28		NC_000521.4	555443	555498	56	-				conserved Plasmodium protein, unknown function
PF3D7_0313700.1	E004	1.89902	0.059	0.003	0.06	NC_000521.4	555684	555783	100	-	1.026	3.461	-1.754	conserved Plasmodium protein, unknown function
PF3D7_0313700.1	E005	2.29133	0.026	0.231	0.676	NC_000521.4	555881	556040	160	-	2.282	3.108	-0.446	conserved Plasmodium protein, unknown function
PF3D7_0313700.1	E006	1.96136	0.123	0.476	0.844	NC_000521.4	556179	556220	42	-	2.272	2.926	-0.365	conserved Plasmodium protein, unknown function
PF3D7_0313700.1	E007	6.04774	0.023	0.688	0.937	NC_000521.4	556384	556498	115	-	4.277	4.453	-0.058	conserved Plasmodium protein, unknown function
PF3D7_0313700.1	E008	1.9374	0.042	0.002	0.047	NC_000521.4	556610	556649	40	-	1.024	3.457	-1.756	conserved Plasmodium protein, unknown function
PF3D7_0313700.1	E009	3.24855	0.239	0.365	0.783	NC_000521.4	556759	556840	82	-	2.486	3.82	-0.62	conserved Plasmodium protein, unknown function
PF3D7_0313700.1	E010	17.4825	0.013	0.568	0.882	NC_000521.4	556951	557188	238	-	7.273	6.797	0.098	conserved Plasmodium protein, unknown function
PF3D7_0313700.1	E011	6.50365	0.079	0.944	0.993	NC_000521.4	557361	557428	68	-	4.527	4.364	0.053	conserved Plasmodium protein, unknown function
PF3D7_0313700.1	E012	2.34858	0.077	0.107	0.49	NC_000521.4	557526	557609	84	-	2.035	3.323	-0.707	conserved Plasmodium protein, unknown function
PF3D7_0313700.1	E013	1.00593	0.147	0.403	0.807	NC_000521.4	557734	557799	66	-	1.438	2.116	-0.557	conserved Plasmodium protein, unknown function
PF3D7_0313700.1	E014	7.48048	0.089	0.343	0.768	NC_000521.4	557915	558037	123	-	5.236	4.079	0.36	conserved Plasmodium protein, unknown function
PF3D7_0313700.1	E015	0.531377	0.245	0.687	0.937	NC_000521.4	558158	558218	61	-	1.459	1.034	0.496	conserved Plasmodium protein, unknown function
PF3D7_0313700.1	E016	0.531377	0.245	0.687	0.937	NC_000521.4	558294	558355	62	-	1.459	1.034	0.496	conserved Plasmodium protein, unknown function
PF3D7_0313700.1	E017	16.026	0.053	0.009	0.132	NC_000521.4	558501	558684	184	-	7.706	5.262	0.55	conserved Plasmodium protein, unknown function
PF3D7_0314100.1	E001	117.76	0.037	0.071	0.408	NC_000521.4	569308	569457	150	-	15.011	16.181	-0.108	vesicle transport v-SNARE protein
PF3D7_0314100.1	E002	11.1968	0.117	0.273	0.712	NC_000521.4	569625	569686	62	-	6.374	5.346	0.254	vesicle transport v-SNARE protein
PF3D7_0314100.1	E003	6.03062	0.032	0.001	0.031	NC_000521.4	569785	569810	26	-	5.405	2.999	0.85	vesicle transport v-SNARE protein
PF3D7_0314100.1	E004	1.01295	0.067	0.004	0.075	NC_000521.4	569941	570011	71	-	2.487	0.143	4.116	vesicle transport v-SNARE protein
PF3D7_0314100.1	E005	3.26281	0.101	0.297	0.732	NC_000521.4	570169	570249	81	-	2.481	3.648	-0.556	vesicle transport v-SNARE protein
PF3D7_0314100.1	E006	1.8955	0.033	0.301	0.736	NC_000521.4	570283	570288	6	-	1.927	2.86	-0.569	vesicle transport v-SNARE protein
PF3D7_0314100.1	E007	1.11458	0.295	0.234	0.678	NC_000521.4	570465	570527	63	-	2.441	1.349	0.856	vesicle transport v-SNARE protein
PF3D7_0314100.1	E008	2.23227	0.093	0.728	0.944	NC_000521.4	570726	570778	53	-	2.481	2.996	-0.272	vesicle transport v-SNARE protein
PF3D7_0314100.1	E009	2.96707	0.565	0.874	0.978	NC_000521.4	570961	571051	91	-	2.897	3.169	-0.13	vesicle transport v-SNARE protein
PF3D7_0315700	E001	48.431	0.014	0	0.008	NC_000521.4	638283	641010	2728	+	8.069	9.73	-0.27	conserved Plasmodium protein, unknown function
PF3D7_0315700	E002	10.6028	0.017	0	0.009	NC_000521.4	641224	641306	83	+	7.014	4.305	0.704	conserved Plasmodium protein, unknown function
PF3D7_0317700	E001	429.029	0.019	0	0	NC_000521.4	728259	736034	7776	+	21.244	24.374	-0.198	PSF (cleavage and polyadenylation specific factor), subunit A,
PF3D7_0317700	E002	0				NC_000521.4	736219	736290	72	+				PSF (cleavage and polyadenylation specific factor), subunit A,
PF3D7_0317700	E003	0.207928	0.246	0.305		NC_000521.4	736367	736443	77	+				PSF (cleavage and polyadenylation specific factor), subunit A,
PF3D7_0317700	E004	0.599607	0.084	0.474	0.843	NC_000521.4	736589	736655	67	+	1.626	1.306	0.316	PSF (cleavage and polyadenylation specific factor), subunit A,
PF3D7_0317700	E005	3.26903	0.262	0.466	0.841	NC_000521.4	736813	736859	47	+	3.489	3.016	0.21	PSF (cleavage and polyadenylation specific factor), subunit A,
PF3D7_0317700	E006	12.5136	0.089	0.462	0.839	NC_000521.4	737043	737114	72	+	6.228	6.171	0.013	PSF (cleavage and polyadenylation specific factor), subunit A,
PF3D7_0317700	E007	4.72783	0.018	0.842	0.971	NC_000521.4	737236	737278	43	+	3.594	4.355	-0.277	PSF (cleavage and polyadenylation specific factor), subunit A,
PF3D7_0317700	E008	7.18925	0.023	0.185	0.626	NC_000521.4	737377	737450	74	+	5.022	4.699	0.096	PSF (cleavage and polyadenylation specific factor), subunit A,
PF3D7_0317700	E009	104.027	0.01	0	0	NC_000521.4	737567	737869	303	+	15.852	13.986	0.181	PSF (cleavage and polyadenylation specific factor), subunit A,
PF3D7_0317700	E010	9.85829	0.06	0	0.014	NC_000521.4	737995	738076	82	+	6.866	3.978	0.787	PSF (cleavage and polyadenylation specific factor), subunit A,
PF3D7_0320700	E001	5.92792	0.016	0.486	0.851	NC_000521.4	865014	865050	37	+	5.274	3.594	0.553	signal peptidase complex subunit 2
PF3D7_0320700	E002	1.22899	0.059	0.512	0.862	NC_000521.4	865175	865239	65	+	2.139	2.09	0.033	signal peptidase complex subunit 2
PF3D7_0320700	E003	2.1711	0.028	0.859	0.974	NC_000521.4	865403	865484	82	+	3.018	2.417	0.321	signal peptidase complex subunit 2
PF3D7_0320700	E004	2.68093	0.024	0.071	0.408	NC_000521.4	865619	865680	62	+	2.472	3.085	-0.32	signal peptidase complex subunit 2
PF3D7_0320700	E005	5.30152	0.046	0.182	0.619	NC_000521.4	865772	865858	87	+	4.074	4.062	0.004	signal peptidase complex subunit 2
PF3D7_0320700	E006	20.4448	0.009	0	0	NC_000521.4	865963	866020	58	+	5.647	8.791	-0.639	signal peptidase complex subunit 2
PF3D7_0320700	E007	16.5972	0.051	0	0	NC_000521.4	866153	866219	67	+	4.408	8.349	-0.921	signal peptidase complex subunit 2
PF3D7_0320700	E008	117.599	0.045	0	0	NC_000521.4	866339	866420	82	+	18.206	12.489	0.544	signal peptidase complex subunit 2
PF3D7_0321400	E001	47.4601	0.028	0.001	0.021	NC_000521.4	894761	895065	305	+	12.405	9.646	0.363	pseudo protein kinase 1, putative
PF3D7_0321400	E002	171.86	0.008	0	0.002	NC_000521.4	895155	895693	539	+	17.177	18.127	-0.078	pseudo protein kinase 1, putative
PF3D7_0321400	E003	1.05574	0.508	0.49	0.853	NC_000521.4	895789	895837	49	+	2.453	1.304	0.912	pseudo protein kinase 1, putative
PF3D7_0321400	E004	5.27076	0.242	0.481	0.848	NC_000521.4	896046	896112	67	+	3.523	4.587	-0.381	pseudo protein kinase 1, putative
PF3D7_0322800	E001	4.85687	0.02	0.054	0.362	NC_000521.4	964101	964200	100	+	0.291	2.504	-3.104	conserved Plasmodium protein, unknown function
PF3D7_0322800	E002	8.398	0.017	0.075	0.42	NC_000521.4	964366	964554	189	+	2.565	3.249	-0.341	conserved Plasmodium protein, unknown function
PF3D7_0322800	E003	1.73217	0.405	0.499	0.857	NC_000521.4	964785	964915	131	+	0.291	1.545	-2.407	conserved Plasmodium protein, unknown function
PF3D7_0322800	E004	0.103964	0.43	1		NC_000521.4	965001	965064	64	+				conserved Plasmodium protein, unknown function
PF3D7_0322800	E005	0.936078	0.582	0.001	0.026	NC_000521.4	965142	965203	62	+	5.403	0.408	3.727	conserved Plasmodium protein, unknown function
PF3D7_0400100	E001	184.526	0.006	0	0	NC_004318.2	28706	35278	6573	+	16.373	18.359	-0.165	erythrocyte membrane protein 1, PfEMP1
PF3D7_0400100	E002	266.008	0.006	0	0	NC_004318.2	36310	37677	1368	+	20.944	19.26	0.121	erythrocyte membrane protein 1, PfEMP1
PF3D7_0405600	E001	5.11141	0.019	0.102	0.483	NC_004318.2	303329	303365	37	+	4.552	3.364	0.436	TMEM33 domain-containing protein, putative
PF3D7_0405600	E002	41.6428	0.006	0.072	0.409	NC_004318.2	303475	303794	320	+	10.783	9.965	0.114	TMEM33 domain-containing protein, putative
PF3D7_0405600	E003	3.48274	0.064	0.186	0.626	NC_004318.2	303978	304095	118	+	2.726	3.848	-0.497	TMEM33 domain-containing protein, putative
PF3D7_0405600	E004	2.40456	0.035	0.001	0.029	NC_004318.2	304313	304454	142	+	1.469	4.141	-1.496	TMEM33 domain-containing protein, putative
PF3D7_0405600	E005	0.103964	0.31	0.324		NC_004318.2	304551	304593	43	+				TMEM33 domain-containing protein, putative
PF3D7_0405600	E006	13.0557	0.021	0.911	0.987	NC_004318.2	304717	304844	128	+	6.318	6.255	0.014	TMEM33 domain-containing protein, putative
PF3D7_0405600	E007	1.94735	0.674	0.551	0.874	NC_004318.2	304929	304978	50	+	2.379	2.744	-0.206	TMEM33 domain-containing protein, putative
PF3D7_0405600	E008	2.06863	0.081	0.158	0.586	NC_004318.2	305098	305162	65	+	2.083	3.323	-0.674	TMEM33 domain-containing protein, putative
PF3D7_0405600	E009	36.3563	0.009	0.699	0.939	NC_004318.2	305299	305343	45	+	9.742	10	-0.038	TMEM33 domain-containing protein, putative
PF3D7_0407200	E001	5.80169	0.021	0.044	0.322	NC_004318.2	363599	363648	50	-	5.154	3.675	0.488	peptidyl-tRNA hydrolase 2
PF3D7_0407200	E002	12.2475	0.019	0.002	0.043	NC_004318.2	363805	363856	52	-	7.225	4.905	0.559	peptidyl-tRNA hydrolase 2
PF3D7_0407200	E003	3.26843	0.025	0.231	0.676	NC_004318.2	364063	364137	75	-	3.701	2.819	0.393	peptidyl-tRNA hydrolase 2
PF3D7_0407200	E004	61.0957	0.012	0.063	0.389	NC_004318.2	364397	364575	179	-	11.488	12.561	-0.129	peptidyl-tRNA hydrolase 2
PF3D7_0407200	E005	44.794	0.004	0.289	0.725	NC_004318.2	364720	364933	214	-	10.35	10.986	-0.086	peptidyl-tRNA hydrolase 2
PF3D7_0408900.1	E001	41.3482	0.004	0.003	0.067	NC_004318.2	424300	424750	451	+	11.046	9.615	0.2	tRNA N6-adenosine threonylcarbamoyltransferase
PF3D7_0408900.1	E002	111.12	0.007	0.001	0.032	NC_004318.2	424921	425773	853	+	14.601	16.039	-0.136	tRNA N6-adenosine threonylcarbamoyltransferase
PF3D7_0408900.1	E003	35.9363	0.005	0.001	0.024	NC_004318.2	426062	426603	542	+	10.611	8.811	0.268	tRNA N6-adenosine threonylcarbamoyltransferase
PF3D7_0408900.1	E004	9.53202	0.01	0.518	0.864	NC_004318.2	426604	426609	6	+	5.621	5.28	0.09	tRNA N6-adenosine threonylcarbamoyltransferase
PF3D7_0408900.1	E005	4.47571	0.035	0.136	0.545	NC_004318.2	426829	426922	94	+	3.148	4.432	-0.494	tRNA N6-adenosine threonylcarbamoyltransferase
PF3D7_0408900.1	E006	19.3262	0.007	0.17	0.605	NC_004318.2	427059	427194	136	+	7.107	8.175	-0.202	tRNA N6-adenosine threonylcarbamoyltransferase
PF3D7_0412400	E001	72.3502	0.008	0	0	NC_004318.2	545987	547324	1338	-	8.221	11.008	-0.421	erythrocyte membrane protein 1, PfEMP1
PF3D7_0412400	E002	38.8581	0.008	0	0	NC_004318.2	548519	553810	5292	-	10.798	7.896	0.452	erythrocyte membrane protein 1, PfEMP1
PF3D7_0412900	E001	82.0321	0.01	0.001	0.031	NC_004318.2	576810	578231	1422	-	8.521	10.528	-0.305	erythrocyte membrane protein 1, PfEMP1
PF3D7_0412900	E002	37.1762	0.011	0.001	0.031	NC_004318.2	579152	584668	5517	-	9.534	7.206	0.404	erythrocyte membrane protein 1, PfEMP1
PF3D7_0414000	E001	5.66382	0.427	0.69	0.938	NC_004318.2	626891	626917	27	-	4.217	4.229	-0.004	structural maintenance of chromosomes protein 3
PF3D7_0414000	E002	6.68411	0.017	0.377	0.789	NC_004318.2	627130	627238	109	-	4.916	4.226	0.218	structural maintenance of chromosomes protein 3
PF3D7_0414000	E003	0.103964	0.307	0.474		NC_004318.2	627343	627393	51	-				structural maintenance of chromosomes protein 3
PF3D7_0414000	E004	20.1838	0.01	0.118	0.51	NC_004318.2	627564	627693	130	-	7.135	8.204	-0.201	structural maintenance of chromosomes protein 3
PF3D7_0414000	E005	2.41405	0.026	0.445	0.831	NC_004318.2	627833	627919	87	-	3.197	2.604	0.296	structural maintenance of chromosomes protein 3
PF3D7_0414000	E006	0.223629	0.166	0.253		NC_004318.2	628029	628119	91	-				structural maintenance of chromosomes protein 3
PF3D7_0414000	E007	0.525417	0.573	0.868	0.977	NC_004318.2	628226	628333	108	-	1.224	1.499	-0.293	structural maintenance of chromosomes protein 3
PF3D7_0414000	E008	4.80495	0.016	0.001	0.032	NC_004318.2	628449	628522	74	-	5.053	2.613	0.952	structural maintenance of chromosomes protein 3
PF3D7_0414000	E009	3.48784	0.032	0.003	0.063	NC_004318.2	628621	628681	61	-	4.48	2.135	1.069	structural maintenance of chromosomes protein 3
PF3D7_0414000	E010	19.7362	0.014	0.778	0.954	NC_004318.2	628788	628908	121	-	7.49	7.66	-0.032	structural maintenance of chromosomes protein 3
PF3D7_0414000	E011	16.6607	0.009	0.375	0.788	NC_004318.2	629070	629194	125	-	6.617	7.25	-0.132	structural maintenance of chromosomes protein 3
PF3D7_0414000	E012	0.209556	0.261	0.181		NC_004318.2	629296	629343	48	-				structural maintenance of chromosomes protein 3
PF3D7_0414000	E013	3.01321	0.024	0.922	0.99	NC_004318.2	629481	629573	93	-	3.2	3.123	0.035	structural maintenance of chromosomes protein 3
PF3D7_0414000	E014	35.0746	0.004	0.416	0.817	NC_004318.2	629713	630234	522	-	9.583	10.064	-0.071	structural maintenance of chromosomes protein 3
PF3D7_0414000	E015	3.56227	0.024	0.485	0.85	NC_004318.2	630383	630769	387	-	3.194	3.746	-0.23	structural maintenance of chromosomes protein 3
PF3D7_0414000	E016	13.3277	0.022	0.998	1	NC_004318.2	630875	630996	122	-	6.331	6.379	-0.011	structural maintenance of chromosomes protein 3
PF3D7_0414000	E017	0.704141	0.22	0.681	0.935	NC_004318.2	631125	631227	103	-	1.222	1.55	-0.343	structural maintenance of chromosomes protein 3
PF3D7_0414000	E018	3.74271	0.024	0.207	0.653	NC_004318.2	631344	631466	123	-	3.986	3.009	0.406	structural maintenance of chromosomes protein 3
PF3D7_0414000	E019	6.84096	0.151	0.388	0.798	NC_004318.2	631615	631728	114	-	5.265	4.354	0.274	structural maintenance of chromosomes protein 3
PF3D7_0414000	E020	64.4423	0.002	0.766	0.951	NC_004318.2	631877	632874	998	-	12.47	12.599	-0.015	structural maintenance of chromosomes protein 3
PF3D7_0414000	E021	2.87855	0.14	0.993	1	NC_004318.2	633039	633126	88	-	2.998	3.087	-0.042	structural maintenance of chromosomes protein 3
PF3D7_0414500	E001	25.7667	0.005	0	0.01	NC_004318.2	655025	655238	214	-	0.353	6.142	-4.119	RNA-binding protein, putative
PF3D7_0414500	E002	0.119665	0.319	1		NC_004318.2	655359	655432	74	-				RNA-binding protein, putative
PF3D7_0414500	E003	33.5371	0.008	0.763	0.951	NC_004318.2	655559	655700	142	-	6.722	6.815	-0.02	RNA-binding protein, putative
PF3D7_0414500	E004	21.891	0.007	0.119	0.513	NC_004318.2	655880	656007	128	-	6.72	5.537	0.279	RNA-binding protein, putative
PF3D7_0414500	E005	8.59042	0.013	0.005	0.084	NC_004318.2	656147	656281	135	-	5.983	3.393	0.818	RNA-binding protein, putative
PF3D7_0414500	E006	3.96013	0.257	0.006	0.096	NC_004318.2	656451	656548	98	-	5.584	2.052	1.445	RNA-binding protein, putative
PF3D7_0414500	E007	3.48295	0.02	0.051	0.348	NC_004318.2	656667	656774	108	-	3.997	2.087	0.938	RNA-binding protein, putative
PF3D7_0414500	E008	55.4096	0.026	0	0.013	NC_004318.2	657122	657314	193	-	3.993	8.586	-1.104	RNA-binding protein, putative
PF3D7_0414900	E001	23.5849	0.012	0.104	0.486	NC_004318.2	665973	666002	30	+	8.472	7.308	0.213	armadillo-domain containing rhoptry protein
PF3D7_0414900	E002	3.62301	0.02	0.774	0.954	NC_004318.2	666124	666199	76	+	3.377	3.165	0.093	armadillo-domain containing rhoptry protein
PF3D7_0414900	E003	4.31108	0.022	0.791	0.959	NC_004318.2	666338	666420	83	+	3.729	3.527	0.08	armadillo-domain containing rhoptry protein
PF3D7_0414900	E004	23.1183	0.009	0.885	0.981	NC_004318.2	666593	666692	100	+	7.902	8.011	-0.02	armadillo-domain containing rhoptry protein
PF3D7_0414900	E005	25.1963	0.02	0.595	0.892	NC_004318.2	666819	666892	74	+	8.127	8.581	-0.078	armadillo-domain containing rhoptry protein
PF3D7_0414900	E006	13.7927	0.01	0.034	0.289	NC_004318.2	666974	667028	55	+	5.711	7.22	-0.338	armadillo-domain containing rhoptry protein
PF3D7_0414900	E007	38.408	0.011	0.001	0.037	NC_004318.2	667129	667254	126	+	10.562	8.297	0.348	armadillo-domain containing rhoptry protein
PF3D7_0414900	E008	6.04786	0.071	0.373	0.786	NC_004318.2	667404	667470	67	+	3.864	4.647	-0.266	armadillo-domain containing rhoptry protein
PF3D7_0414900	E009	4.59591	0.015	0.377	0.789	NC_004318.2	667582	667657	76	+	3.497	4.159	-0.25	armadillo-domain containing rhoptry protein
PF3D7_0414900	E010	7.83092	0.016	0.084	0.447	NC_004318.2	667757	667837	81	+	5.199	3.867	0.427	armadillo-domain containing rhoptry protein
PF3D7_0414900	E011	208.664	0.002	0.059	0.381	NC_004318.2	668088	668147	60	+	18.233	18.693	-0.036	armadillo-domain containing rhoptry protein
PF3D7_0418400	E001	1.59451	0.044	0.488	0.852	NC_004318.2	829963	830043	81	+	1.972	2.472	-0.326	conserved Plasmodium protein, unknown function
PF3D7_0418400	E002	8.77823	0.022	0.001	0.026	NC_004318.2	830255	830384	130	+	5.954	4.138	0.525	conserved Plasmodium protein, unknown function
PF3D7_0418400	E003	7.39442	0.023	0.003	0.061	NC_004318.2	830476	830594	119	+	3.749	5.48	-0.548	conserved Plasmodium protein, unknown function
PF3D7_0418900	E001	106.706	0.178	0.007	0.111	NC_004318.2	847231	848112	882	+	17.419	12.722	0.453	conserved protein, unknown function
PF3D7_0418900	E002	7.37674	0.134	0.177	0.613	NC_004318.2	848331	848447	117	+	4.36	4.343	0.006	conserved protein, unknown function
PF3D7_0418900	E003	4.13515	0.462	0.064	0.393	NC_004318.2	848553	848639	87	+	1.584	3.605	-1.186	conserved protein, unknown function
PF3D7_0418900	E004	4.46509	0.02	0	0.006	NC_004318.2	848761	848855	95	+	1.573	3.829	-1.283	conserved protein, unknown function
PF3D7_0418900	E005	0				NC_004318.2	849050	849059	10	+				conserved protein, unknown function
PF3D7_0419000	E001	1.32152	0.052	0.275	0.713	NC_004318.2	849793	849870	78	+	0.175	1.928	-3.458	conserved Plasmodium protein, unknown function
PF3D7_0419000	E002	0.537719	0.364	0.621	0.905	NC_004318.2	849993	850070	78	+	0.102	1.151	-3.494	conserved Plasmodium protein, unknown function
PF3D7_0419000	E003	17.1995	0.007	0	0	NC_004318.2	850162	850470	309	+	0.163	7.001	-5.427	conserved Plasmodium protein, unknown function
PF3D7_0419000	E004	5.1725	0.021	0.013	0.167	NC_004318.2	850643	850903	261	+	0.133	4.026	-4.921	conserved Plasmodium protein, unknown function
PF3D7_0419000	E005	2.96633	0.068	0.025	0.246	NC_004318.2	851021	851080	60	+	3.699	2.523	0.552	conserved Plasmodium protein, unknown function
PF3D7_0419000	E006	3.68171	0.029	0.509	0.862	NC_004318.2	851234	851325	92	+	2.87	3.158	-0.138	conserved Plasmodium protein, unknown function
PF3D7_0419000	E007	1.76145	0.033	0.976	1	NC_004318.2	851496	851612	117	+	1.665	2.209	-0.408	conserved Plasmodium protein, unknown function
PF3D7_0419000	E008	5.84167	0.016	0.031	0.277	NC_004318.2	851710	851815	106	+	4.336	3.637	0.254	conserved Plasmodium protein, unknown function
PF3D7_0419000	E009	2.15657	0.055	0.003	0.056	NC_004318.2	851890	851969	80	+	3.694	1.812	1.027	conserved Plasmodium protein, unknown function
PF3D7_0419000	E010	10.4533	0.666	0.975	1	NC_004318.2	852101	852242	142	+	4.192	5.204	-0.312	conserved Plasmodium protein, unknown function
PF3D7_0420900	E001	98.6701	0.151	0.002	0.039	NC_004318.2	946169	947431	1263	-	8.159	11.296	-0.469	erythrocyte membrane protein 1, PfEMP1
PF3D7_0420900	E002	59.3273	0.152	0.002	0.04	NC_004318.2	948431	953773	5343	-	11.963	8.743	0.452	erythrocyte membrane protein 1, PfEMP1
PF3D7_0504100	E001	13.171	0.01	0.086	0.45	NC_004326.2	165650	165672	23	-	5.886	6.795	-0.207	AN1-type zinc finger protein
PF3D7_0504100	E002	14.7568	0.009	0.001	0.025	NC_004326.2	165802	165922	121	-	5.573	7.396	-0.408	AN1-type zinc finger protein
PF3D7_0504100	E003	1.90098	0.059	0.174	0.61	NC_004326.2	166043	166138	96	-	3.068	2.029	0.597	AN1-type zinc finger protein
PF3D7_0504100	E004	3.74382	0.121	0.009	0.131	NC_004326.2	166352	166459	108	-	4.439	2.084	1.091	AN1-type zinc finger protein
PF3D7_0504100	E005	6.4749	0.017	0	0.017	NC_004326.2	166547	166642	96	-	5.677	3.131	0.858	AN1-type zinc finger protein
PF3D7_0504300	E001	4.96052	0.161	0.061	0.384	NC_004326.2	169549	169641	93	-	5.17	3.196	0.694	conserved Plasmodium protein, unknown function
PF3D7_0504300	E002	1.52086	0.134	0.049	0.342	NC_004326.2	169706	169768	63	-	3.292	1.59	1.05	conserved Plasmodium protein, unknown function
PF3D7_0504300	E003	5.10174	0.341	0.583	0.889	NC_004326.2	169911	170109	199	-	3.36	3.852	-0.197	conserved Plasmodium protein, unknown function
PF3D7_0504300	E004	5.71151	0.018	0.001	0.022	NC_004326.2	170271	170590	320	-	2.107	4.484	-1.089	conserved Plasmodium protein, unknown function
PF3D7_0504500	E001	227.313	0.004	0.001	0.038	NC_004326.2	174989	175113	125	+	9.547	12.856	-0.429	MOLO1 domain-containing protein, putative
PF3D7_0504500	E002	1.41873	0.066	0.785	0.956	NC_004326.2	175257	175313	57	+	0.48	1.118	-1.22	MOLO1 domain-containing protein, putative
PF3D7_0504500	E003	8.1599	0.01	0.33	0.756	NC_004326.2	175413	175499	87	+	4.04	2.744	0.558	MOLO1 domain-containing protein, putative
PF3D7_0504500	E004	106.538	0.01	0.875	0.978	NC_004326.2	175575	175710	136	+	9.556	9.391	0.025	MOLO1 domain-containing protein, putative
PF3D7_0504500	E005	560.018	0.001	0.022	0.228	NC_004326.2	175859	176177	319	+	18.391	17.485	0.073	MOLO1 domain-containing protein, putative
PF3D7_0504500	E006	26.7901	0.018	0.662	0.927	NC_004326.2	176330	176433	104	+	5.626	5.075	0.149	MOLO1 domain-containing protein, putative
PF3D7_0506000	E001	9.39715	0.023	0	0	NC_004326.2	256225	256716	492	+	7.606	3.839	0.986	conserved Plasmodium protein, unknown function
PF3D7_0506000	E002	6.67788	0.018	0.148	0.567	NC_004326.2	256865	256979	115	+	3.563	4.605	-0.37	conserved Plasmodium protein, unknown function
PF3D7_0506000	E003	17.5712	0.02	0	0.001	NC_004326.2	257245	257378	134	+	4.759	7.408	-0.638	conserved Plasmodium protein, unknown function
PF3D7_0506500	E001	41.7617	0.007	0	0	NC_004326.2	265595	268442	2848	+	6.799	11.234	-0.724	conserved Plasmodium protein, unknown function
PF3D7_0506500	E002	439.685	0.007	0	0	NC_004326.2	269251	278345	9095	+	23.63	22.127	0.095	conserved Plasmodium protein, unknown function
PF3D7_0509200	E001	1.09569	0.055	0.13	0.532	NC_004326.2	386956	387013	58	+	0.293	1.944	-2.731	leucine-rich repeat protein
PF3D7_0509200	E002	7.38248	0.12	0.112	0.499	NC_004326.2	387141	387312	172	+	2.804	4.678	-0.738	leucine-rich repeat protein
PF3D7_0509200	E003	4.18392	0.016	0.546	0.873	NC_004326.2	387463	387625	163	+	2.812	3.36	-0.257	leucine-rich repeat protein
PF3D7_0509200	E004	28.018	0.008	0.037	0.301	NC_004326.2	387787	388219	433	+	6.812	8.167	-0.262	leucine-rich repeat protein
PF3D7_0509200	E005	20.2787	0.013	0	0.003	NC_004326.2	388315	388505	191	+	8.723	6.261	0.478	leucine-rich repeat protein
PF3D7_0515400	E001	32.5361	0.071	0.37	0.786	NC_004326.2	637354	637367	14	+	9.715	9.156	0.085	conserved protein, unknown function
PF3D7_0515400	E002	24.1478	0.077	0.001	0.038	NC_004326.2	637474	637516	43	+	9.985	6.485	0.623	conserved protein, unknown function
PF3D7_0515400	E003	8.84174	0.143	0.066	0.4	NC_004326.2	637632	637696	65	+	6.265	4.157	0.592	conserved protein, unknown function
PF3D7_0515400	E004	43.6957	0.006	0.625	0.908	NC_004326.2	637821	637951	131	+	9.985	11.168	-0.162	conserved protein, unknown function
PF3D7_0515400	E005	2.61562	0.302	0.85	0.973	NC_004326.2	638164	638225	62	+	2.933	2.839	0.047	conserved protein, unknown function
PF3D7_0515400	E006	501.032	0.073	0.157	0.586	NC_004326.2	638411	640381	1971	+	22.853	24.561	-0.104	conserved protein, unknown function
PF3D7_0515600	E001	15.3321	0.009	0.003	0.069	NC_004326.2	646659	646936	278	+	0.162	4.898	-4.917	gamete egress protein GEP, putative
PF3D7_0515600	E002	0.421635	0.191	0.086	0.45	NC_004326.2	647065	647116	52	+	2.344	0.637	1.879	gamete egress protein GEP, putative
PF3D7_0515600	E003	0.639484	0.201	0.71	0.941	NC_004326.2	647236	647329	94	+	0.162	1.087	-2.746	gamete egress protein GEP, putative
PF3D7_0515600	E004	2.16218	0.039	0.338	0.763	NC_004326.2	647536	647626	91	+	0.162	1.817	-3.486	gamete egress protein GEP, putative
PF3D7_0515600	E005	1.30582	0.05	0.509	0.862	NC_004326.2	647777	647848	72	+	0.162	1.37	-3.079	gamete egress protein GEP, putative
PF3D7_0515600	E006	90.5613	0.011	0.09	0.458	NC_004326.2	648068	649584	1517	+	8.938	10.531	-0.237	gamete egress protein GEP, putative
PF3D7_0515600	E007	95.8227	0.009	0.047	0.337	NC_004326.2	649880	650505	626	+	8.932	10.726	-0.264	gamete egress protein GEP, putative
PF3D7_0515600	E008	79.6843	0.009	0	0	NC_004326.2	650893	651600	708	+	13.261	9.601	0.466	gamete egress protein GEP, putative
PF3D7_0515600	E009	3.96081	0.018	0.376	0.789	NC_004326.2	651685	651739	55	+	3.288	2.314	0.507	gamete egress protein GEP, putative
PF3D7_0515600	E010	37.5716	0.007	0.141	0.555	NC_004326.2	651847	652106	260	+	5.573	7.21	-0.372	gamete egress protein GEP, putative
PF3D7_0516000	E001	42.506	0.011	0	0.017	NC_004326.2	663551	666706	3156	+	10.782	9.944	0.117	RAP protein, putative
PF3D7_0516000	E002	6.77257	0.015	0.001	0.019	NC_004326.2	666819	666917	99	+	2.045	4.943	-1.274	RAP protein, putative
PF3D7_0516100	E001	102.197	0.028	0.002	0.045	NC_004326.2	667486	674350	6865	+	15.424	13.9	0.15	cation-transporting ATPase 1
PF3D7_0516100	E002	20.7656	0.029	0.002	0.049	NC_004326.2	674524	674861	338	+	5.927	8.163	-0.462	cation-transporting ATPase 1
PF3D7_0527300	E001	166.123	0.013	0.077	0.426	NC_004326.2	1135976	1136499	524	-	17.812	17.013	0.066	methionine aminopeptidase 1a, putative
PF3D7_0527300	E002	42.1415	0.006	0.154	0.578	NC_004326.2	1136680	1136991	312	-	11.044	10.051	0.136	methionine aminopeptidase 1a, putative
PF3D7_0527300	E003	25.7069	0.019	0	0.001	NC_004326.2	1137723	1137870	148	-	6.902	10.19	-0.562	methionine aminopeptidase 1a, putative
PF3D7_0527600	E001	0.767126	0.255	0.657	0.923	NC_004326.2	1145857	1145881	25	-	1.231	1.589	-0.368	conserved Plasmodium protein, unknown function
PF3D7_0527600	E002	18.2396	0.117	0.533	0.869	NC_004326.2	1146009	1146181	173	-	7.959	6.707	0.247	conserved Plasmodium protein, unknown function
PF3D7_0527600	E003	1.42492	0.143	0.873	0.978	NC_004326.2	1146277	1146356	80	-	2.091	2.165	-0.051	conserved Plasmodium protein, unknown function
PF3D7_0527600	E004	0				NC_004326.2	1146486	1146524	39	-				conserved Plasmodium protein, unknown function
PF3D7_0527600	E005	2.92739	0.204	0.173	0.608	NC_004326.2	1146716	1146790	75	-	3.771	2.45	0.622	conserved Plasmodium protein, unknown function
PF3D7_0527600	E006	308.713	0.005	0.957	0.997	NC_004326.2	1146976	1147538	563	-	21.111	20.968	0.01	conserved Plasmodium protein, unknown function
PF3D7_0527600	E007	2.62965	0.029	0	0.011	NC_004326.2	1147657	1147721	65	-	4.108	1.254	1.712	conserved Plasmodium protein, unknown function
PF3D7_0527600	E008	3.96313	0.031	0.038	0.303	NC_004326.2	1147835	1147926	92	-	4.429	2.776	0.674	conserved Plasmodium protein, unknown function
PF3D7_0527600	E009	29.7824	0.004	0.005	0.089	NC_004326.2	1148045	1148166	122	-	8.124	9.816	-0.273	conserved Plasmodium protein, unknown function
PF3D7_0527600	E010	1.15303	0.055	0.682	0.935	NC_004326.2	1148368	1148423	56	-	1.697	1.991	-0.23	conserved Plasmodium protein, unknown function
PF3D7_0527600	E011	11.5331	0.035	0.436	0.829	NC_004326.2	1148733	1148810	78	-	5.685	6.337	-0.157	conserved Plasmodium protein, unknown function
PF3D7_0529100	E001	4.54896	0.016	0.001	0.032	NC_004326.2	1191000	1191030	31	-	2.66	4.955	-0.897	thioredoxin-like protein, putative
PF3D7_0529100	E002	59.2687	0.011	0.001	0.026	NC_004326.2	1191162	1191682	521	-	12.218	11.568	0.079	thioredoxin-like protein, putative
PF3D7_0530600	E001	40.4735	0.034	0	0	NC_004326.2	1248368	1248505	138	-	6.38	10.66	-0.741	XAP-5 DNA binding protein, putative
PF3D7_0530600	E002	65.3892	0.033	0	0	NC_004326.2	1248756	1249961	1206	-	14.431	10.798	0.418	XAP-5 DNA binding protein, putative
PF3D7_0530800	E001	39.4213	0.027	0	0.015	NC_004326.2	1255221	1255298	78	+	4.758	8.508	-0.838	CPW-WPC family protein
PF3D7_0530800	E002	5.19268	0.05	0.328	0.755	NC_004326.2	1255600	1255651	52	+	1.985	3.099	-0.643	CPW-WPC family protein
PF3D7_0530800	E003	6.1338	0.012	0.275	0.713	NC_004326.2	1255866	1255948	83	+	4.355	3.292	0.404	CPW-WPC family protein
PF3D7_0530800	E004	5.99199	0.014	0.006	0.1	NC_004326.2	1256078	1256120	43	+	5.45	2.942	0.889	CPW-WPC family protein
PF3D7_0530800	E005	7.13123	0.013	0.002	0.051	NC_004326.2	1256194	1256261	68	+	6.056	3.288	0.881	CPW-WPC family protein
PF3D7_0530800	E006	9.94545	0.095	0.046	0.332	NC_004326.2	1256335	1256404	70	+	6.395	3.933	0.701	CPW-WPC family protein
PF3D7_0530800	E007	15.2526	0.037	0.475	0.844	NC_004326.2	1256515	1256643	129	+	5.775	5.095	0.181	CPW-WPC family protein
PF3D7_0530800	E008	82.8952	0.004	0.001	0.024	NC_004326.2	1256785	1256926	142	+	9.127	11.291	-0.307	CPW-WPC family protein
PF3D7_0530800	E009	3.86701	0.026	0	0.001	NC_004326.2	1257054	1257125	72	+	6.063	2.072	1.549	CPW-WPC family protein
PF3D7_0530800	E010	0.660964	0.088	0.353	0.776	NC_004326.2	1257227	1257254	28	+	1.982	1.072	0.887	CPW-WPC family protein
PF3D7_0601200	E001	6.01795	0.026	0	0	NC_004327.3	47463	47531	69	+	5.191	0.187	4.795	Pfmc-2TM Maurer's cleft two transmembrane protein
PF3D7_0601200	E002	42.4329	0.018	0	0	NC_004327.3	47626	48261	636	+	10.293	10.653	-0.05	Pfmc-2TM Maurer's cleft two transmembrane protein
PF3D7_0607100	E001	2.68119	0.051	0.2	0.644	NC_004327.3	297941	298020	80	+	0.132	2.185	-4.051	MYND-type zinc finger protein, putative
PF3D7_0607100	E002	0.440506	0.113	0.812	0.963	NC_004327.3	298117	298225	109	+	0.132	0.869	-2.722	MYND-type zinc finger protein, putative
PF3D7_0607100	E003	3.5264	0.022	0.108	0.492	NC_004327.3	298364	298531	168	+	0.132	2.658	-4.334	MYND-type zinc finger protein, putative
PF3D7_0607100	E004	6.19409	0.015	0.034	0.29	NC_004327.3	298647	298780	134	+	0.132	3.357	-4.671	MYND-type zinc finger protein, putative
PF3D7_0607100	E005	0.103964	0.329	1		NC_004327.3	298881	298932	52	+				MYND-type zinc finger protein, putative
PF3D7_0607100	E006	7.10631	0.035	0.221	0.668	NC_004327.3	299029	299167	139	+	2.129	3.693	-0.795	MYND-type zinc finger protein, putative
PF3D7_0607100	E007	0.456207	0.172	0.817	0.964	NC_004327.3	299287	299362	76	+	0.132	0.874	-2.73	MYND-type zinc finger protein, putative
PF3D7_0607100	E008	0.886791	0.397	0.268	0.709	NC_004327.3	299447	299492	46	+	2.144	1.041	1.042	MYND-type zinc finger protein, putative
PF3D7_0607100	E009	0.213707	0.362	0.018		NC_004327.3	299642	299691	50	+				MYND-type zinc finger protein, putative
PF3D7_0607100	E010	0.551221	0.094	0.639	0.915	NC_004327.3	299803	299842	40	+	0.132	1.107	-3.07	MYND-type zinc finger protein, putative
PF3D7_0607100	E011	3.43806	0.075	0	0.007	NC_004327.3	300038	300109	72	+	5.459	1.95	1.486	MYND-type zinc finger protein, putative
PF3D7_0607100	E012	1.36828	0.06	0.468	0.841	NC_004327.3	300276	300338	63	+	2.127	1.421	0.582	MYND-type zinc finger protein, putative
PF3D7_0607100	E013	8.53832	0.066	0.172	0.607	NC_004327.3	300462	300615	154	+	2.132	4.004	-0.909	MYND-type zinc finger protein, putative
PF3D7_0607100	E014	5.58949	0.137	0.939	0.992	NC_004327.3	300733	300863	131	+	2.995	3.032	-0.018	MYND-type zinc finger protein, putative
PF3D7_0607100	E015	0.655185	0.095	0.581	0.888	NC_004327.3	300936	300992	57	+	0.132	1.209	-3.198	MYND-type zinc finger protein, putative
PF3D7_0607100	E016	8.19671	0.012	0.54	0.871	NC_004327.3	301150	301197	48	+	4.203	3.799	0.146	MYND-type zinc finger protein, putative
PF3D7_0608200	E001	19.3697	0.027	0	0.017	NC_004327.3	341874	341932	59	-	8.548	6.613	0.37	conserved Plasmodium protein, unknown function
PF3D7_0608200	E002	1.70223	0.205	0.298	0.733	NC_004327.3	342095	342187	93	-	1.701	2.945	-0.792	conserved Plasmodium protein, unknown function
PF3D7_0608200	E003	8.46073	0.038	0.069	0.404	NC_004327.3	342334	342560	227	-	4.529	5.87	-0.374	conserved Plasmodium protein, unknown function
PF3D7_0608200	E004	6.68251	0.104	0.121	0.516	NC_004327.3	342730	342821	92	-	3.724	5.1	-0.454	conserved Plasmodium protein, unknown function
PF3D7_0609100	E001	60.592	0.02	0	0.001	NC_004327.3	388915	389115	201	-	10.334	13.601	-0.396	zinc transporter ZIP1
PF3D7_0609100	E002	2.68308	0.126	0.214	0.659	NC_004327.3	389283	389347	65	-	3.53	2.441	0.532	zinc transporter ZIP1
PF3D7_0609100	E003	4.29544	0.017	0.819	0.964	NC_004327.3	389448	389535	88	-	3.701	3.837	-0.052	zinc transporter ZIP1
PF3D7_0609100	E004	11.2573	0.012	0.003	0.061	NC_004327.3	389699	389817	119	-	4.694	6.874	-0.55	zinc transporter ZIP1
PF3D7_0609100	E005	31.4097	0.004	0.028	0.26	NC_004327.3	389906	390047	142	-	9.976	8.571	0.219	zinc transporter ZIP1
PF3D7_0609100	E006	4.69313	0.022	0.028	0.261	NC_004327.3	390187	390238	52	-	4.683	2.964	0.66	zinc transporter ZIP1
PF3D7_0609100	E007	138.602	0.014	0.002	0.047	NC_004327.3	390339	390748	410	-	17.094	15.738	0.119	zinc transporter ZIP1
PF3D7_0609700	E001	9.80774	0.012	0	0.011	NC_004327.3	413652	413949	298	+	6.664	4.351	0.615	protein KIC6
PF3D7_0609700	E002	601.751	0.015	0.001	0.026	NC_004327.3	414124	419465	5342	+	24.442	25.421	-0.057	protein KIC6
PF3D7_0609700	E003	7.34276	0.015	0.157	0.586	NC_004327.3	419716	419781	66	+	5.225	4.499	0.216	protein KIC6
PF3D7_0613000.1	E001	5.19638	0.018	0.133	0.538	NC_004327.3	533907	533931	25	-	3.646	4.603	-0.336	conserved Plasmodium protein, unknown function
PF3D7_0613000.1	E002	5.31604	0.019	0.103	0.485	NC_004327.3	533932	533974	43	-	3.646	4.702	-0.367	conserved Plasmodium protein, unknown function
PF3D7_0613000.1	E003	3.13936	0.046	0.274	0.712	NC_004327.3	534221	534254	34	-	2.811	3.565	-0.343	conserved Plasmodium protein, unknown function
PF3D7_0613000.1	E004	3.42685	0.031	0.049	0.345	NC_004327.3	534604	534622	19	-	2.588	3.977	-0.62	conserved Plasmodium protein, unknown function
PF3D7_0613000.1	E005	3.12506	0.029	0.035	0.292	NC_004327.3	534623	534673	51	-	2.367	3.851	-0.702	conserved Plasmodium protein, unknown function
PF3D7_0613000.1	E006	8.23433	0.094	0.274	0.713	NC_004327.3	534929	535038	110	-	5.525	4.359	0.342	conserved Plasmodium protein, unknown function
PF3D7_0613000.1	E007	1.74792	0.047	0.178	0.615	NC_004327.3	535151	535246	96	-	2.801	1.733	0.692	conserved Plasmodium protein, unknown function
PF3D7_0613000.1	E008	11.0747	0.017	0	0.016	NC_004327.3	535333	535364	32	-	6.76	4.288	0.657	conserved Plasmodium protein, unknown function
PF3D7_0615200	E001	8.0072	0.009	0.028	0.262	NC_004327.3	625365	625517	153	+	1.946	4.197	-1.109	conserved Plasmodium protein, unknown function
PF3D7_0615200	E002	13.8342	0.013	0.086	0.45	NC_004327.3	625642	625832	191	+	3.844	5.381	-0.485	conserved Plasmodium protein, unknown function
PF3D7_0615200	E003	1.02234	0.068	0	0.001	NC_004327.3	626005	626023	19	+	4.273	0.548	2.963	conserved Plasmodium protein, unknown function
PF3D7_0615200	E004	13.7386	0.007	0.027	0.254	NC_004327.3	626107	626276	170	+	3.342	5.348	-0.679	conserved Plasmodium protein, unknown function
PF3D7_0615200	E005	8.41069	0.016	0.028	0.26	NC_004327.3	626423	626552	130	+	1.946	4.267	-1.133	conserved Plasmodium protein, unknown function
PF3D7_0615200	E006	0				NC_004327.3	626683	626765	83	+				conserved Plasmodium protein, unknown function
PF3D7_0615200	E007	8.15629	0.01	0.024	0.236	NC_004327.3	627011	627176	166	+	1.945	4.26	-1.131	conserved Plasmodium protein, unknown function
PF3D7_0615200	E008	15.1932	0.037	0.713	0.941	NC_004327.3	627293	627460	168	+	5.342	5.384	-0.011	conserved Plasmodium protein, unknown function
PF3D7_0615200	E009	26.0302	0.008	0	0	NC_004327.3	627559	627612	54	+	9.98	6.563	0.605	conserved Plasmodium protein, unknown function
PF3D7_0618600	E001	1.36193	0.047	0.317	0.744	NC_004327.3	775980	776070	91	-	1.84	2.442	-0.408	rhomboid protease ROM10
PF3D7_0618600	E002	0.531377	0.398	0.675	0.931	NC_004327.3	776211	776289	79	-	1.52	0.992	0.616	rhomboid protease ROM10
PF3D7_0618600	E003	1.74095	0.079	0.002	0.051	NC_004327.3	776437	776486	50	-	1.066	3.531	-1.728	rhomboid protease ROM10
PF3D7_0618600	E004	4.80801	0.02	0.002	0.046	NC_004327.3	776586	776698	113	-	2.987	5.06	-0.76	rhomboid protease ROM10
PF3D7_0618600	E005	2.76448	0.023	0.433	0.826	NC_004327.3	776818	776905	88	-	2.801	3.145	-0.167	rhomboid protease ROM10
PF3D7_0618600	E006	0.320841	0.171	0.115		NC_004327.3	777089	777135	47	-				rhomboid protease ROM10
PF3D7_0618600	E007	25.7133	0.057	0.45	0.833	NC_004327.3	777237	777345	109	-	9.169	7.657	0.26	rhomboid protease ROM10
PF3D7_0618600	E008	94.5267	0.05	0.39	0.799	NC_004327.3	777588	777835	248	-	14.906	13.655	0.126	rhomboid protease ROM10
PF3D7_0618800	E001	23.7888	0.027	0	0.015	NC_004327.3	779849	781310	1462	-	7.223	9.344	-0.371	heptatricopeptide repeat-containing protein, putative
PF3D7_0618800	E002	51.7982	0.026	0	0.014	NC_004327.3	781681	783296	1616	-	12.208	10.459	0.223	heptatricopeptide repeat-containing protein, putative
PF3D7_0618900.1	E001	8.23432	0.074	0	0.017	NC_004327.3	784354	784506	153	+	6.911	3.469	0.995	phosphatidylinositol N-acetylglucosaminyltransferase subunit GPI1
PF3D7_0618900.1	E002	139.737	0.008	0	0.006	NC_004327.3	784923	786232	1310	+	15.071	16.651	-0.144	phosphatidylinositol N-acetylglucosaminyltransferase subunit GPI1
PF3D7_0618900.1	E003	3.0077	0.051	0.001	0.037	NC_004327.3	786369	786470	102	+	4.474	1.902	1.234	phosphatidylinositol N-acetylglucosaminyltransferase subunit GPI1
PF3D7_0618900.1	E004	41.2567	0.047	0.887	0.981	NC_004327.3	786592	786721	130	+	10.064	10.335	-0.038	phosphatidylinositol N-acetylglucosaminyltransferase subunit GPI1
PF3D7_0618900.1	E005	1.10094	0.055	0.975	1	NC_004327.3	786923	787002	80	+	1.928	1.902	0.02	phosphatidylinositol N-acetylglucosaminyltransferase subunit GPI1
PF3D7_0618900.1	E006	4.54388	0.156	0.203	0.647	NC_004327.3	787083	787118	36	+	4.603	3.093	0.574	phosphatidylinositol N-acetylglucosaminyltransferase subunit GPI1
PF3D7_0618900.1	E007	6.13471	0.207	0.07	0.407	NC_004327.3	787119	787153	35	+	5.938	3.165	0.908	phosphatidylinositol N-acetylglucosaminyltransferase subunit GPI1
PF3D7_0618900.1	E008	5.18791	0.327	0.105	0.487	NC_004327.3	787248	787337	90	+	5.854	2.651	1.143	phosphatidylinositol N-acetylglucosaminyltransferase subunit GPI1
PF3D7_0618900.1	E009	9.54246	0.03	0.654	0.923	NC_004327.3	787454	787570	117	+	5.605	5.17	0.117	phosphatidylinositol N-acetylglucosaminyltransferase subunit GPI1
PF3D7_0618900.1	E010	0.207928	0.376	0.413		NC_004327.3	787677	787687	11	+				phosphatidylinositol N-acetylglucosaminyltransferase subunit GPI1
PF3D7_0618900.1	E011	25.7211	0.115	0.436	0.829	NC_004327.3	787902	788027	126	+	7.648	8.629	-0.174	phosphatidylinositol N-acetylglucosaminyltransferase subunit GPI1
PF3D7_0622000	E001	19.8339	0.009	0	0.005	NC_004327.3	896989	897217	229	+	5.219	7.756	-0.572	conserved Plasmodium protein, unknown function
PF3D7_0622000	E002	26.9924	0.006	0.026	0.25	NC_004327.3	897329	897482	154	+	8.979	7.931	0.179	conserved Plasmodium protein, unknown function
PF3D7_0622000	E003	5.17888	0.021	0.02	0.213	NC_004327.3	897713	897968	256	+	5.046	3.3	0.613	conserved Plasmodium protein, unknown function
PF3D7_0623300	E001	27.9428	0.005	0	0	NC_004327.3	947493	947632	140	-	7.48	10.394	-0.475	EGF-like membrane protein, putative
PF3D7_0623300	E002	0.93672	0.184	0.132	0.537	NC_004327.3	947796	947843	48	-	0.969	2.267	-1.226	EGF-like membrane protein, putative
PF3D7_0623300	E003	87.113	0.005	0.003	0.057	NC_004327.3	947981	948241	261	-	14.171	12.924	0.133	EGF-like membrane protein, putative
PF3D7_0623300	E004	51.5023	0.007	0.318	0.746	NC_004327.3	948383	948644	262	-	11.403	10.758	0.084	EGF-like membrane protein, putative
PF3D7_0624300	E001	17.3062	0.022	0.077	0.426	NC_004327.3	987808	987904	97	+	2.489	4.771	-0.939	CPW-WPC family protein
PF3D7_0624300	E002	7.80383	0.017	0.039	0.31	NC_004327.3	988084	988107	24	+	5.423	3.102	0.806	CPW-WPC family protein
PF3D7_0624300	E003	5.93272	0.015	0.002	0.045	NC_004327.3	988223	988278	56	+	5.91	2.612	1.178	CPW-WPC family protein
PF3D7_0624300	E004	0.207928	0.412	1		NC_004327.3	988420	988436	17	+				CPW-WPC family protein
PF3D7_0624300	E005	72.7768	0.009	0	0.001	NC_004327.3	988676	988803	128	+	5.43	9.103	-0.745	CPW-WPC family protein
PF3D7_0624300	E006	1.47692	0.042	0	0.007	NC_004327.3	988959	988989	31	+	4.874	1.045	2.221	CPW-WPC family protein
PF3D7_0624300	E007	4.18929	0.148	0.023	0.232	NC_004327.3	989072	989147	76	+	4.873	2.175	1.164	CPW-WPC family protein
PF3D7_0624300	E008	2.88237	0.025	0.351	0.775	NC_004327.3	989369	989452	84	+	0.397	1.915	-2.272	CPW-WPC family protein
PF3D7_0624300	E009	8.98947	0.01	0.966	0.999	NC_004327.3	989592	989636	45	+	3.495	3.34	0.065	CPW-WPC family protein
PF3D7_0624900	E001	5.31543	0.09	0.02	0.215	NC_004327.3	1015868	1015933	66	+	0.217	3.5	-4.015	GAS8-like protein, putative
PF3D7_0624900	E002	0.358994	0.509	0.752	0.949	NC_004327.3	1016069	1016179	111	+	0.115	0.932	-3.014	GAS8-like protein, putative
PF3D7_0624900	E003	14.1886	0.011	0.001	0.026	NC_004327.3	1016330	1016511	182	+	1.963	5.441	-1.471	GAS8-like protein, putative
PF3D7_0624900	E004	13.7169	0.029	0.012	0.159	NC_004327.3	1016647	1016833	187	+	2.768	5.356	-0.953	GAS8-like protein, putative
PF3D7_0624900	E005	0.424805	0.156	0.635	0.912	NC_004327.3	1016953	1017026	74	+	0.113	0.942	-3.056	GAS8-like protein, putative
PF3D7_0624900	E006	0				NC_004327.3	1017126	1017222	97	+				GAS8-like protein, putative
PF3D7_0624900	E007	0.209556	0.254	0.031		NC_004327.3	1017323	1017407	85	+				GAS8-like protein, putative
PF3D7_0624900	E008	28.8693	0.012	0.415	0.816	NC_004327.3	1017513	1017760	248	+	6.778	7.22	-0.091	GAS8-like protein, putative
PF3D7_0624900	E009	6.15274	0.027	0	0	NC_004327.3	1017876	1017938	63	+	7.653	2.373	1.689	GAS8-like protein, putative
PF3D7_0624900	E010	1.23268	0.061	0.686	0.937	NC_004327.3	1018067	1018180	114	+	1.965	1.531	0.36	GAS8-like protein, putative
PF3D7_0624900	E011	1.37036	0.111	0.003	0.068	NC_004327.3	1018334	1018444	111	+	3.86	1.098	1.814	GAS8-like protein, putative
PF3D7_0630300	E001	48.9744	0.006	0.002	0.04	NC_004327.3	1260398	1260601	204	-	12.292	10.419	0.239	DNA polymerase epsilon catalytic subunit A
PF3D7_0630300	E002	322.103	0.001	0.007	0.116	NC_004327.3	1260774	1266852	6079	-	21.07	21.64	-0.039	DNA polymerase epsilon catalytic subunit A
PF3D7_0630300	E003	150.629	0.002	0.762	0.951	NC_004327.3	1267051	1269283	2233	-	17.063	16.993	0.006	DNA polymerase epsilon catalytic subunit A
PF3D7_0630300	E004	18.7986	0.01	0.228	0.676	NC_004327.3	1269389	1269596	208	-	7.946	7.102	0.162	DNA polymerase epsilon catalytic subunit A
PF3D7_0631400	E001	23.9813	0.139	0	0.003	NC_004327.3	1318327	1318953	627	-	7.846	8.649	-0.141	Pfmc-2TM Maurer's cleft two transmembrane protein
PF3D7_0631400	E002	3.73741	0.163	0	0.004	NC_004327.3	1319048	1319116	69	-	4.314	0.138	4.971	Pfmc-2TM Maurer's cleft two transmembrane protein
PF3D7_0632800	E001	82.0315	0.008	0	0	NC_004327.3	1374797	1376236	1440	-	14.489	11.804	0.296	erythrocyte membrane protein 1, PfEMP1
PF3D7_0632800	E002	143.542	0.008	0	0	NC_004327.3	1377351	1382627	5277	-	13.208	15.604	-0.24	erythrocyte membrane protein 1, PfEMP1
PF3D7_0704600	E001	75.7195	0.023	0.75	0.949	NC_004328.3	216024	216049	26	-	13.335	13.187	0.016	HECT-type E3 ubiquitin ligase UT
PF3D7_0704600	E002	69.8675	0.005	0.001	0.033	NC_004328.3	216364	216500	137	-	13.825	12.111	0.191	HECT-type E3 ubiquitin ligase UT
PF3D7_0704600	E003	24.0491	0.054	0.502	0.857	NC_004328.3	216671	216805	135	-	8.585	8.008	0.1	HECT-type E3 ubiquitin ligase UT
PF3D7_0704600	E004	49.2677	0.003	0.948	0.994	NC_004328.3	216904	217064	161	-	11.244	11.473	-0.029	HECT-type E3 ubiquitin ligase UT
PF3D7_0704600	E005	41.3066	0.011	0.834	0.969	NC_004328.3	217242	217363	122	-	10.363	10.827	-0.063	HECT-type E3 ubiquitin ligase UT
PF3D7_0704600	E006	2.40839	0.03	0.193	0.635	NC_004328.3	217477	217573	97	-	2.078	3.178	-0.613	HECT-type E3 ubiquitin ligase UT
PF3D7_0704600	E007	1259.6	0.005	0.117	0.509	NC_004328.3	217885	228807	10923	-	29.416	29.81	-0.019	HECT-type E3 ubiquitin ligase UT
PF3D7_0704600	E008	10.4565	0.008	0.625	0.908	NC_004328.3	228992	229072	81	-	5.483	5.98	-0.125	HECT-type E3 ubiquitin ligase UT
PF3D7_0705800	E001	18.2027	0.01	0.214	0.659	NC_004328.3	287597	287677	81	-	4.498	5.26	-0.226	cysteine-rich secretory protein, putative
PF3D7_0705800	E002	0.64112	0.261	0	0.007	NC_004328.3	287772	287803	32	-	3.959	0.054	6.207	cysteine-rich secretory protein, putative
PF3D7_0705800	E003	2.44315	0.163	0.011	0.145	NC_004328.3	287913	287991	79	-	4.517	1.52	1.572	cysteine-rich secretory protein, putative
PF3D7_0705800	E004	1.49747	0.142	0.501	0.857	NC_004328.3	288084	288145	62	-	2.29	1.513	0.597	cysteine-rich secretory protein, putative
PF3D7_0705800	E005	11.1535	0.054	0.08	0.434	NC_004328.3	288341	288476	136	-	2.287	4.155	-0.861	cysteine-rich secretory protein, putative
PF3D7_0705800	E006	1.51934	0.194	0.504	0.859	NC_004328.3	288671	288713	43	-	2.275	1.426	0.674	cysteine-rich secretory protein, putative
PF3D7_0705800	E007	0.421635	0.167	0.117	0.51	NC_004328.3	288831	288895	65	-	2.292	0.652	1.813	cysteine-rich secretory protein, putative
PF3D7_0705800	E008	8.21651	0.018	0.013	0.165	NC_004328.3	289005	289088	84	-	0.193	3.683	-4.256	cysteine-rich secretory protein, putative
PF3D7_0712400	E001	12.3913	0.015	0	0.001	NC_004328.3	552158	553405	1248	-	7.333	4.906	0.58	erythrocyte membrane protein 1, PfEMP1
PF3D7_0712400	E002	15.9446	0.014	0	0.001	NC_004328.3	554132	559078	4947	-	3.657	6.6	-0.852	erythrocyte membrane protein 1, PfEMP1
PF3D7_0714400	E001	4.42563	0.026	0.002	0.043	NC_004328.3	662284	662364	81	-	2.094	4.51	-1.107	calmodulin, putative
PF3D7_0714400	E002	30.0818	0.017	0.003	0.069	NC_004328.3	662544	663126	583	-	9.672	8.803	0.136	calmodulin, putative
PF3D7_0714400	E003	2.11638	0.562	0.709	0.941	NC_004328.3	663301	663407	107	-	2.457	2.748	-0.161	calmodulin, putative
PF3D7_0717600	E001	145.277	0.006	0.904	0.986	NC_004328.3	758720	758831	112	-	15.975	15.912	0.006	inner membrane complex protein, putative, IMC32
PF3D7_0717600	E002	1.343	0.521	0.778	0.954	NC_004328.3	759016	759073	58	-	1.562	1.943	-0.315	inner membrane complex protein, putative, IMC32
PF3D7_0717600	E003	40.366	0.004	0.29	0.725	NC_004328.3	759175	759343	169	-	9.139	9.954	-0.123	inner membrane complex protein, putative, IMC32
PF3D7_0717600	E004	34.5848	0.008	0.576	0.886	NC_004328.3	759541	759669	129	-	9.489	9.12	0.057	inner membrane complex protein, putative, IMC32
PF3D7_0717600	E005	2.20904	0.031	0	0	NC_004328.3	759809	759868	60	-	4.735	0.987	2.262	inner membrane complex protein, putative, IMC32
PF3D7_0717600	E006	1.17963	0.076	0.594	0.891	NC_004328.3	759976	760038	63	-	2.158	1.707	0.338	inner membrane complex protein, putative, IMC32
PF3D7_0717600	E007	14.4219	0.007	0.393	0.801	NC_004328.3	760130	760248	119	-	6.707	6.074	0.143	inner membrane complex protein, putative, IMC32
PF3D7_0717600	E008	463.293	0.003	0.54	0.871	NC_004328.3	760426	762877	2452	-	22.434	22.579	-0.009	inner membrane complex protein, putative, IMC32
PF3D7_0718000	E001	5.08051	0.015	0.026	0.249	NC_004328.3	776141	776256	116	-	4.767	2.959	0.688	dynein heavy chain, putative
PF3D7_0718000	E002	23.7236	0.007	0	0.014	NC_004328.3	776462	776789	328	-	8.665	6.27	0.467	dynein heavy chain, putative
PF3D7_0718000	E003	144.267	0.021	0.787	0.957	NC_004328.3	777217	790924	13708	-	13.09	14.001	-0.097	dynein heavy chain, putative
PF3D7_0718000	E004	6.26877	0.238	0.428	0.825	NC_004328.3	791137	791453	317	-	1.993	3.63	-0.865	dynein heavy chain, putative
PF3D7_0718000	E005	4.18159	0.021	0.053	0.357	NC_004328.3	791639	791782	144	-	0.071	3.121	-5.451	dynein heavy chain, putative
PF3D7_0718000	E006	6.90849	0.039	0.016	0.185	NC_004328.3	791939	792223	285	-	0.074	3.948	-5.743	dynein heavy chain, putative
PF3D7_0718000	E007	3.58326	0.051	0.086	0.45	NC_004328.3	792437	792986	550	-	0.07	2.873	-5.349	dynein heavy chain, putative
PF3D7_0718000	E008	9.81038	0.008	0.049	0.344	NC_004328.3	793117	793922	806	-	1.986	4.517	-1.186	dynein heavy chain, putative
PF3D7_0718000	E009	6.37558	0.105	0.29	0.725	NC_004328.3	794024	795132	1109	-	1.989	3.572	-0.845	dynein heavy chain, putative
PF3D7_0718000	E010	1.37537	0.258	0.372	0.786	NC_004328.3	795267	795369	103	-	0.066	1.711	-4.697	dynein heavy chain, putative
PF3D7_0718000	E011	0.837653	1.098	0.821	0.965	NC_004328.3	795563	795637	75	-	0.068	1.379	-4.344	dynein heavy chain, putative
PF3D7_0719200	E001	44.7521	0.024	0.007	0.111	NC_004328.3	841108	841190	83	+	4.614	7.803	-0.758	NIMA related kinase 4
PF3D7_0719200	E002	1.73844	0.048	0.001	0.018	NC_004328.3	841332	841404	73	+	4.622	1.199	1.946	NIMA related kinase 4
PF3D7_0719200	E003	2.0386	0.041	0.001	0.039	NC_004328.3	841509	841602	94	+	4.613	1.431	1.689	NIMA related kinase 4
PF3D7_0719200	E004	18.1769	0.007	0.134	0.54	NC_004328.3	841761	841895	135	+	3.292	5.051	-0.617	NIMA related kinase 4
PF3D7_0719200	E005	114.122	0.004	0.768	0.952	NC_004328.3	842008	842285	278	+	11.183	11.338	-0.02	NIMA related kinase 4
PF3D7_0719200	E006	16.0368	0.012	0.009	0.13	NC_004328.3	842396	842515	120	+	7.082	4.468	0.664	NIMA related kinase 4
PF3D7_0719200	E007	14.7111	0.006	0.611	0.899	NC_004328.3	842681	842830	150	+	4.012	4.565	-0.186	NIMA related kinase 4
PF3D7_0724600	E001	2.39313	0.459	0.099	0.479	NC_004328.3	1026444	1026518	75	-	1.206	3.668	-1.604	protein kinase, putative
PF3D7_0724600	E002	2.91832	0.085	0	0.006	NC_004328.3	1026614	1026697	84	-	0.176	4.179	-4.571	protein kinase, putative
PF3D7_0724600	E003	0.862141	0.063	0.341	0.766	NC_004328.3	1026875	1026966	92	-	1.199	1.985	-0.727	protein kinase, putative
PF3D7_0724600	E004	6.78773	0.236	0.221	0.668	NC_004328.3	1027064	1027219	156	-	3.358	5.393	-0.683	protein kinase, putative
PF3D7_0724600	E005	270.398	0.006	0	0	NC_004328.3	1027359	1033077	5719	-	20.486	20.124	0.026	protein kinase, putative
PF3D7_0726800	E001	4.89054	0.018	0.966	0.999	NC_004328.3	1144046	1144074	29	-	3.302	3.154	0.066	dolichyl-diphosphooligosaccharide--protein glycosyltransferase subunit OST2, putative
PF3D7_0726800	E002	21.0374	0.012	0	0	NC_004328.3	1144264	1144345	82	-	2.707	6.561	-1.277	dolichyl-diphosphooligosaccharide--protein glycosyltransferase subunit OST2, putative
PF3D7_0726800	E003	6.70584	0.033	0	0	NC_004328.3	1144518	1144730	213	-	6.869	2.938	1.225	dolichyl-diphosphooligosaccharide--protein glycosyltransferase subunit OST2, putative
PF3D7_0729900	E001	380.332	0.026	0	0	NC_004328.3	1265910	1280858	14949	+	17.784	21.428	-0.269	dynein heavy chain, putative
PF3D7_0729900	E002	15.4505	0.028	0	0	NC_004328.3	1281099	1281347	249	+	10.403	4.129	1.333	dynein heavy chain, putative
PF3D7_0800100	E001	260.731	0.047	0	0	NC_004329.3	21361	26364	5004	+	15.496	19.892	-0.36	erythrocyte membrane protein 1, PfEMP1
PF3D7_0800100	E002	305.343	0.047	0	0	NC_004329.3	27295	28653	1359	+	23.092	18.689	0.305	erythrocyte membrane protein 1, PfEMP1
PF3D7_0812200	E001	0.499269	0.541	0.146	0.563	NC_004329.3	614919	614930	12	-	1.785	0.125	3.841	trypsin-like serine protease, putative
PF3D7_0812200	E002	3.74502	0.392	0.203	0.647	NC_004329.3	615243	615323	81	-	4.166	2.028	1.039	trypsin-like serine protease, putative
PF3D7_0812200	E003	3.79049	0.699	0.443	0.831	NC_004329.3	615496	615605	110	-	4.048	2.482	0.706	trypsin-like serine protease, putative
PF3D7_0812200	E004	0.119665	0.3	0.311		NC_004329.3	615714	615770	57	-				trypsin-like serine protease, putative
PF3D7_0812200	E005	0.662592	0.114	0.968	0.999	NC_004329.3	615885	615964	80	-	1.502	1.422	0.079	trypsin-like serine protease, putative
PF3D7_0812200	E006	3.1639	0.14	0.001	0.021	NC_004329.3	616091	616166	76	-	1.056	4.414	-2.063	trypsin-like serine protease, putative
PF3D7_0812200	E007	12.0164	0.03	0.182	0.62	NC_004329.3	616276	616411	136	-	5.693	6.413	-0.172	trypsin-like serine protease, putative
PF3D7_0812200	E008	2.5498	0.036	0.99	1	NC_004329.3	616501	616559	59	-	2.792	2.667	0.066	trypsin-like serine protease, putative
PF3D7_0812200	E009	0.213707	0.246	0.301		NC_004329.3	616666	616725	60	-				trypsin-like serine protease, putative
PF3D7_0812200	E010	0.534548	0.117	0.572	0.884	NC_004329.3	616862	616934	73	-	1.062	1.431	-0.431	trypsin-like serine protease, putative
PF3D7_0812200	E011	0.534548	0.117	0.572	0.884	NC_004329.3	617013	617044	32	-	1.062	1.431	-0.431	trypsin-like serine protease, putative
PF3D7_0812200	E012	8.99855	0.08	0.164	0.596	NC_004329.3	617218	617397	180	-	5.92	4.413	0.424	trypsin-like serine protease, putative
PF3D7_0812200	E013	11.615	0.033	0.564	0.881	NC_004329.3	617563	617821	259	-	5.947	6.068	-0.029	trypsin-like serine protease, putative
PF3D7_0816700	E001	34.5627	0.012	0	0	NC_004329.3	767110	767239	130	+	11.529	7.977	0.531	trafficking protein particle complex subunit 2-like protein, putative
PF3D7_0816700	E002	41.255	0.011	0	0	NC_004329.3	767323	767507	185	+	13.163	7.957	0.726	trafficking protein particle complex subunit 2-like protein, putative
PF3D7_0816700	E003	6.26083	0.016	0.296	0.731	NC_004329.3	767665	767758	94	+	3.865	4.548	-0.235	trafficking protein particle complex subunit 2-like protein, putative
PF3D7_0816700	E004	58.8795	0.005	0	0	NC_004329.3	767858	767880	23	+	5.789	13.793	-1.252	trafficking protein particle complex subunit 2-like protein, putative
PF3D7_0816800	E001	55.4817	0.015	0	0.004	NC_004329.3	767916	767949	34	-	11.761	7.686	0.614	meiotic recombination protein DMC1, putative
PF3D7_0816800	E002	36.6325	0.028	0	0	NC_004329.3	768132	768258	127	-	11.962	6.159	0.958	meiotic recombination protein DMC1, putative
PF3D7_0816800	E003	206.834	0.006	0	0.005	NC_004329.3	768365	768517	153	-	10.677	13.55	-0.344	meiotic recombination protein DMC1, putative
PF3D7_0816800	E004	3.58465	0.031	0.26	0.702	NC_004329.3	768675	768750	76	-	0.26	2.137	-3.042	meiotic recombination protein DMC1, putative
PF3D7_0816800	E005	21.8556	0.021	0.127	0.528	NC_004329.3	768845	769006	162	-	6.876	4.952	0.474	meiotic recombination protein DMC1, putative
PF3D7_0816800	E006	193.146	0.002	0.002	0.05	NC_004329.3	769095	769490	396	-	11.241	13.155	-0.227	meiotic recombination protein DMC1, putative
PF3D7_0816800	E007	24.1039	0.004	0.001	0.039	NC_004329.3	769697	769792	96	-	0.26	5.4	-4.379	meiotic recombination protein DMC1, putative
PF3D7_0818600	E001	41.9611	0.005	0.024	0.234	NC_004329.3	845253	845432	180	-	9.184	10.496	-0.193	BEM46-like protein, putative
PF3D7_0818600	E002	6.87578	0.147	0.103	0.485	NC_004329.3	845597	845638	42	-	5.782	3.84	0.59	BEM46-like protein, putative
PF3D7_0818600	E003	86.1955	0.015	0.043	0.321	NC_004329.3	845737	845913	177	-	12.797	13.701	-0.098	BEM46-like protein, putative
PF3D7_0818600	E004	3.20343	0.066	0.141	0.552	NC_004329.3	846011	846062	52	-	2.012	3.403	-0.758	BEM46-like protein, putative
PF3D7_0818600	E005	4.5187	0.143	0.804	0.961	NC_004329.3	846167	846277	111	-	3.757	3.562	0.077	BEM46-like protein, putative
PF3D7_0818600	E006	0.430584	0.175	0.418	0.817	NC_004329.3	846385	846463	79	-	1.431	0.759	0.915	BEM46-like protein, putative
PF3D7_0818600	E007	0.417484	0.205	0.635	0.912	NC_004329.3	846594	846661	68	-	1.43	1.046	0.452	BEM46-like protein, putative
PF3D7_0818600	E008	2.31482	0.23	0.015	0.181	NC_004329.3	846785	846839	55	-	4.339	1.504	1.529	BEM46-like protein, putative
PF3D7_0818600	E009	2.31429	0.488	0.08	0.436	NC_004329.3	846938	846970	33	-	4.46	1.314	1.764	BEM46-like protein, putative
PF3D7_0818600	E010	0.499269	0.605	0.039	0.309	NC_004329.3	847117	847161	45	-	2.394	0.109	4.454	BEM46-like protein, putative
PF3D7_0818600	E011	10.2814	0.011	0.002	0.047	NC_004329.3	847314	847380	67	-	6.945	4.626	0.586	BEM46-like protein, putative
PF3D7_0819500	E001	0.727748	0.917	0.426	0.824	NC_004329.3	881590	881685	96	+	0.216	1.76	-3.027	conserved protein, unknown function
PF3D7_0819500	E002	0.701943	0.114	0.976	1	NC_004329.3	881814	881873	60	+	1.485	1.579	-0.089	conserved protein, unknown function
PF3D7_0819500	E003	0.639484	0.177	0.191	0.633	NC_004329.3	882002	882058	57	+	0.118	1.713	-3.859	conserved protein, unknown function
PF3D7_0819500	E004	0				NC_004329.3	882161	882214	54	+				conserved protein, unknown function
PF3D7_0819500	E005	0.530397	0.127	0.553	0.875	NC_004329.3	882323	882376	54	+	1.492	1.019	0.55	conserved protein, unknown function
PF3D7_0819500	E006	0.592856	0.135	0.082	0.441	NC_004329.3	882561	882619	59	+	2.098	0.724	1.534	conserved protein, unknown function
PF3D7_0819500	E007	2.12425	0.031	0.542	0.872	NC_004329.3	882762	882879	118	+	2.101	2.656	-0.338	conserved protein, unknown function
PF3D7_0819500	E008	19.6814	0.01	0.061	0.385	NC_004329.3	883026	883247	222	+	6.26	7.401	-0.242	conserved protein, unknown function
PF3D7_0819500	E009	0.453036	0.247	0.573	0.885	NC_004329.3	883343	883409	67	+	1.495	1.011	0.565	conserved protein, unknown function
PF3D7_0819500	E010	1.50047	0.049	0.917	0.988	NC_004329.3	883557	883676	120	+	2.1	2.027	0.051	conserved protein, unknown function
PF3D7_0819500	E011	0.670886	0.085	0.153	0.577	NC_004329.3	883930	884023	94	+	0.116	1.737	-3.901	conserved protein, unknown function
PF3D7_0819500	E012	3.0391	0.038	0	0.003	NC_004329.3	884136	884190	55	+	4.848	1.753	1.467	conserved protein, unknown function
PF3D7_0819500	E013	10.7948	0.016	0.869	0.977	NC_004329.3	884286	884390	105	+	5.42	5.366	0.015	conserved protein, unknown function
PF3D7_0819800	E001	0.216877	0.291	0.813		NC_004329.3	891658	891798	141	-				conserved Plasmodium protein, unknown function
PF3D7_0819800	E002	3.09335	0.021	0.602	0.896	NC_004329.3	892060	892478	419	-	2.325	2.936	-0.337	conserved Plasmodium protein, unknown function
PF3D7_0819800	E003	27.2636	0.034	0.12	0.513	NC_004329.3	892604	893711	1108	-	8.686	7.755	0.163	conserved Plasmodium protein, unknown function
PF3D7_0819800	E004	24.3715	0.006	0.674	0.931	NC_004329.3	894053	895249	1197	-	7.5	7.518	-0.003	conserved Plasmodium protein, unknown function
PF3D7_0819800	E005	27.5424	0.026	0.405	0.808	NC_004329.3	895448	895613	166	-	8.209	7.791	0.075	conserved Plasmodium protein, unknown function
PF3D7_0819800	E006	5.8558	0.038	0.445	0.831	NC_004329.3	895838	895964	127	-	4.301	3.827	0.168	conserved Plasmodium protein, unknown function
PF3D7_0819800	E007	6.80069	0.042	0.161	0.592	NC_004329.3	896116	896250	135	-	2.844	4.457	-0.648	conserved Plasmodium protein, unknown function
PF3D7_0819800	E008	2.90831	0.445	0.444	0.831	NC_004329.3	896352	896429	78	-	3.299	2.436	0.437	conserved Plasmodium protein, unknown function
PF3D7_0819800	E009	1.00743	0.053	0.182	0.62	NC_004329.3	896548	896638	91	-	0.102	1.819	-4.155	conserved Plasmodium protein, unknown function
PF3D7_0819800	E010	0.216877	0.291	0.813		NC_004329.3	896781	896848	68	-				conserved Plasmodium protein, unknown function
PF3D7_0819800	E011	0.119665	0.312	0.854		NC_004329.3	896947	896992	46	-				conserved Plasmodium protein, unknown function
PF3D7_0819800	E012	0.103964	0.313	0.867		NC_004329.3	897101	897172	72	-				conserved Plasmodium protein, unknown function
PF3D7_0819800	E013	1.96995	0.034	0.067	0.4	NC_004329.3	897286	897365	80	-	0.102	2.413	-4.562	conserved Plasmodium protein, unknown function
PF3D7_0819800	E014	8.00102	0.015	0	0.005	NC_004329.3	897455	897757	303	-	0.102	4.893	-5.582	conserved Plasmodium protein, unknown function
PF3D7_0819800	E015	0.239329	0.367	0.64		NC_004329.3	898006	898098	93	-				conserved Plasmodium protein, unknown function
PF3D7_0819800	E016	0				NC_004329.3	898292	898346	55	-				conserved Plasmodium protein, unknown function
PF3D7_0819800	E017	2.82786	0.135	0.035	0.292	NC_004329.3	898455	898502	48	-	0.102	3.065	-4.907	conserved Plasmodium protein, unknown function
PF3D7_0820600	E001	26.5859	0.007	0.031	0.276	NC_004329.3	929145	929616	472	+	9.262	8.184	0.179	conserved protein, unknown function
PF3D7_0820600	E002	15.4398	0.014	0.079	0.43	NC_004329.3	929798	930212	415	+	7.446	6.344	0.231	conserved protein, unknown function
PF3D7_0820600	E003	27.3052	0.012	0	0.012	NC_004329.3	930381	930861	481	+	7.159	9.339	-0.384	conserved protein, unknown function
PF3D7_0822600	E001	530.161	0.001	0	0.004	NC_004329.3	997055	997354	300	+	24.681	23.826	0.051	protein transport protein SEC23
PF3D7_0822600	E002	2231	0.001	0	0.004	NC_004329.3	997550	999529	1980	+	33.049	33.431	-0.017	protein transport protein SEC23
PF3D7_0830400	E001	97.5139	0.004	0	0	NC_004329.3	1294022	1294193	172	+	15.556	12.849	0.276	CRA domain-containing protein, putative
PF3D7_0830400	E002	328.108	0.003	0	0	NC_004329.3	1294481	1294722	242	+	20.697	22.091	-0.094	CRA domain-containing protein, putative
PF3D7_0833500	E001	132.273	0.012	0	0	NC_004329.3	1435794	1437158	1365	-	18.535	13.736	0.432	erythrocyte membrane protein 1, PfEMP1
PF3D7_0833500	E002	422.509	0.012	0	0	NC_004329.3	1438005	1443449	5445	-	17.987	22.11	-0.298	erythrocyte membrane protein 1, PfEMP1
PF3D7_0904300	E001	57.5813	0.057	0	0.001	NC_004330.2	199051	205487	6437	-	8.884	11.18	-0.332	conserved protein, unknown function
PF3D7_0904300	E002	0.994983	0.151	0.19	0.633	NC_004330.2	205646	205757	112	-	2.339	1.3	0.847	conserved protein, unknown function
PF3D7_0904300	E003	0				NC_004330.2	205863	205959	97	-				conserved protein, unknown function
PF3D7_0904300	E004	1.06917	0.117	0.033	0.284	NC_004330.2	206071	206276	206	-	2.859	1.123	1.348	conserved protein, unknown function
PF3D7_0904300	E005	3.14739	0.144	0.002	0.043	NC_004330.2	206426	206691	266	-	4.9	2.094	1.226	conserved protein, unknown function
PF3D7_0904300	E006	0.64112	0.8	0.024	0.235	NC_004330.2	206820	206870	51	-	2.911	0.029	6.661	conserved protein, unknown function
PF3D7_0904300	E007	1.47004	0.068	0.768	0.952	NC_004330.2	206980	207115	136	-	1.649	2.114	-0.358	conserved protein, unknown function
PF3D7_0904300	E008	0.509716	0.105	0.454	0.835	NC_004330.2	207217	207243	27	-	1.648	1.113	0.566	conserved protein, unknown function
PF3D7_0904300	E009	0				NC_004330.2	207327	207458	132	-				conserved protein, unknown function
PF3D7_0905600	E001	29.8993	0.024	0	0	NC_004330.2	280207	283396	3190	+	4.261	9.374	-1.138	WD repeat-containing protein 66, putative
PF3D7_0905600	E002	20.3153	0.025	0	0	NC_004330.2	283630	284102	473	+	10.189	5.707	0.836	WD repeat-containing protein 66, putative
PF3D7_0907500	E001	20.8135	0.006	0.912	0.988	NC_004330.2	356536	356580	45	-	7.751	7.663	0.017	conserved protein, unknown function
PF3D7_0907500	E002	13.5047	0.011	0.152	0.574	NC_004330.2	356704	356796	93	-	6.841	5.909	0.211	conserved protein, unknown function
PF3D7_0907500	E003	3.11374	0.188	0.48	0.848	NC_004330.2	357000	357095	96	-	3.565	2.529	0.495	conserved protein, unknown function
PF3D7_0907500	E004	2.9662	0.024	0.011	0.146	NC_004330.2	357217	357320	104	-	3.828	1.906	1.006	conserved protein, unknown function
PF3D7_0907500	E005	17.9687	0.007	0.001	0.021	NC_004330.2	357410	357515	106	-	6.188	8.162	-0.399	conserved protein, unknown function
PF3D7_0907500	E006	4.10424	0.019	0.589	0.89	NC_004330.2	357624	357683	60	-	3.822	3.409	0.165	conserved protein, unknown function
PF3D7_0908300.1	E001	5.45949	0.013	0.998	1	NC_004330.2	383650	383751	102	-	4.218	4.195	0.008	conserved protein, unknown function
PF3D7_0908300.1	E002	9.79071	0.011	0	0	NC_004330.2	383940	384011	72	-	2.789	7.054	-1.339	conserved protein, unknown function
PF3D7_0908300.1	E003	111.707	0.005	0.699	0.939	NC_004330.2	384152	384277	126	-	15.297	15.433	-0.013	conserved protein, unknown function
PF3D7_0908300.1	E004	3.25932	0.021	0.01	0.143	NC_004330.2	384430	384492	63	-	1.983	4.008	-1.015	conserved protein, unknown function
PF3D7_0908300.1	E005	30.2523	0.005	0.153	0.577	NC_004330.2	384625	384790	166	-	9.686	8.752	0.146	conserved protein, unknown function
PF3D7_0908300.1	E006	177.568	0.002	0.774	0.954	NC_004330.2	384961	385174	214	-	17.899	17.775	0.01	conserved protein, unknown function
PF3D7_0908300.1	E007	25.1011	0.029	0.05	0.346	NC_004330.2	385352	385516	165	-	9.319	7.597	0.295	conserved protein, unknown function
PF3D7_0908300.1	E008	1.51489	0.113	0.408	0.809	NC_004330.2	385707	385716	10	-	2.569	1.849	0.474	conserved protein, unknown function
PF3D7_0908500	E001	88.9691	0.005	0.1	0.48	NC_004330.2	389605	391029	1425	-	14.531	13.759	0.079	conserved Plasmodium protein, unknown function
PF3D7_0908500	E002	22.5076	0.026	0.71	0.941	NC_004330.2	391224	391875	652	-	7.945	8.175	-0.041	conserved Plasmodium protein, unknown function
PF3D7_0908500	E003	68.0551	0.005	0.576	0.886	NC_004330.2	392009	394233	2225	-	12.66	12.927	-0.03	conserved Plasmodium protein, unknown function
PF3D7_0908500	E004	20.3103	0.005	0.281	0.718	NC_004330.2	394370	394564	195	-	8.096	7.391	0.131	conserved Plasmodium protein, unknown function
PF3D7_0908500	E005	0.666217	0.098	0.186	0.626	NC_004330.2	394679	394776	98	-	1.971	0.933	1.078	conserved Plasmodium protein, unknown function
PF3D7_0908500	E006	10.4945	0.012	0.536	0.87	NC_004330.2	394930	395084	155	-	5.866	5.377	0.126	conserved Plasmodium protein, unknown function
PF3D7_0908500	E007	0				NC_004330.2	395185	395279	95	-				conserved Plasmodium protein, unknown function
PF3D7_0908500	E008	0.209556	0.257	0.223		NC_004330.2	395422	395522	101	-				conserved Plasmodium protein, unknown function
PF3D7_0908500	E009	0.975586	0.073	0.212	0.657	NC_004330.2	395688	395728	41	-	2.276	1.316	0.791	conserved Plasmodium protein, unknown function
PF3D7_0908500	E010	12.0362	0.007	0.45	0.832	NC_004330.2	395838	395950	113	-	5.857	6.391	-0.126	conserved Plasmodium protein, unknown function
PF3D7_0908500	E011	5.1227	0.057	0.26	0.702	NC_004330.2	396054	396145	92	-	3.589	4.659	-0.376	conserved Plasmodium protein, unknown function
PF3D7_0908500	E012	11.6417	0.009	0.059	0.381	NC_004330.2	396234	396365	132	-	5.232	6.574	-0.329	conserved Plasmodium protein, unknown function
PF3D7_0908500	E013	0.707722	0.073	0.988	1	NC_004330.2	396451	396493	43	-	1.615	1.606	0.008	conserved Plasmodium protein, unknown function
PF3D7_0908500	E014	7.85361	0.014	0.625	0.908	NC_004330.2	396660	396770	111	-	4.753	5.079	-0.096	conserved Plasmodium protein, unknown function
PF3D7_0908500	E015	3.13388	0.02	0.002	0.044	NC_004330.2	396912	396988	77	-	1.616	4.114	-1.349	conserved Plasmodium protein, unknown function
PF3D7_0908500	E016	7.63512	0.011	0.709	0.941	NC_004330.2	397128	397350	223	-	5.108	4.824	0.083	conserved Plasmodium protein, unknown function
PF3D7_0908500	E017	0.329221	0.18	0.778	0.954	NC_004330.2	397493	397597	105	-	1.148	0.933	0.299	conserved Plasmodium protein, unknown function
PF3D7_0908500	E018	0.103964	0.311	0.407		NC_004330.2	397745	397843	99	-				conserved Plasmodium protein, unknown function
PF3D7_0911300	E001	59.7985	0.049	0	0.017	NC_004330.2	511467	520920	9454	+	10.23	12.152	-0.248	cysteine repeat modular protein 1
PF3D7_0911300	E002	10.7805	0.055	0.001	0.022	NC_004330.2	521042	521529	488	+	7.141	4.673	0.612	cysteine repeat modular protein 1
PF3D7_0916000	E001	1.25329	0.057	0.12	0.514	NC_004330.2	667255	667314	60	-	2.756	1.534	0.845	major facilitator superfamily domain-containing protein, putative
PF3D7_0916000	E002	5.08891	0.015	0.001	0.029	NC_004330.2	667425	667494	70	-	5.416	2.945	0.879	major facilitator superfamily domain-containing protein, putative
PF3D7_0916000	E003	45.2353	0.003	0.714	0.941	NC_004330.2	667598	667757	160	-	10.39	10.765	-0.051	major facilitator superfamily domain-containing protein, putative
PF3D7_0916000	E004	967.406	0.003	0.348	0.772	NC_004330.2	667876	671725	3850	-	27.476	27.579	-0.005	major facilitator superfamily domain-containing protein, putative
PF3D7_0918200.1	E001	466.364	0.011	0.001	0.028	NC_004330.2	748678	748978	301	-	22.688	24.392	-0.104	50S ribosomal protein L3, apicoplast, putative
PF3D7_0918200.1	E002	140.852	0.004	0.001	0.037	NC_004330.2	749227	749597	371	-	16.795	16.035	0.067	50S ribosomal protein L3, apicoplast, putative
PF3D7_0918200.1	E003	40.8739	0.016	0.005	0.09	NC_004330.2	749800	749916	117	-	10.983	9.37	0.229	50S ribosomal protein L3, apicoplast, putative
PF3D7_0918200.1	E004	5.47625	0.18	0.703	0.94	NC_004330.2	750010	750074	65	-	3.653	4.523	-0.308	50S ribosomal protein L3, apicoplast, putative
PF3D7_0918200.1	E005	22.9398	0.098	0.234	0.678	NC_004330.2	750163	750262	100	-	8.464	7.506	0.173	50S ribosomal protein L3, apicoplast, putative
PF3D7_0918400	E001	43.2925	0.007	0	0	NC_004330.2	754297	756269	1973	+	6.654	10.628	-0.676	conserved Plasmodium protein, unknown function
PF3D7_0918400	E002	6.90833	0.013	0	0.002	NC_004330.2	756528	757104	577	+	0.17	4.8	-4.823	conserved Plasmodium protein, unknown function
PF3D7_0918400	E003	1.17501	0.33	0.159	0.589	NC_004330.2	757189	757287	99	+	0.17	2.16	-3.672	conserved Plasmodium protein, unknown function
PF3D7_0918400	E004	77.9392	0.004	0	0.001	NC_004330.2	757448	759508	2061	+	13.821	12.167	0.184	conserved Plasmodium protein, unknown function
PF3D7_0918400	E005	27.8529	0.017	0.042	0.321	NC_004330.2	759817	760269	453	+	9.353	7.983	0.228	conserved Plasmodium protein, unknown function
PF3D7_0920300	E001	99.979	0.003	0.023	0.232	NC_004330.2	831669	831987	319	+	11.361	12.463	-0.133	conserved Plasmodium protein, unknown function
PF3D7_0920300	E002	37.5377	0.004	0	0.005	NC_004330.2	832137	832253	117	+	10.592	7.945	0.415	conserved Plasmodium protein, unknown function
PF3D7_0920300	E003	9.79653	0.013	0.04	0.313	NC_004330.2	832383	832456	74	+	5.949	4.088	0.541	conserved Plasmodium protein, unknown function
PF3D7_0920300	E004	27.7749	0.004	0.001	0.023	NC_004330.2	832595	832648	54	+	4.275	7.522	-0.815	conserved Plasmodium protein, unknown function
PF3D7_0922000	E001	1.83799	0.032	0.78	0.955	NC_004330.2	890057	890176	120	+	1.812	2.11	-0.22	dynein intermediate chain, putative
PF3D7_0922000	E002	7.66212	0.031	0.001	0.036	NC_004330.2	890278	890417	140	+	0.241	4.263	-4.145	dynein intermediate chain, putative
PF3D7_0922000	E003	0.528769	0.223	0.49	0.853	NC_004330.2	890529	890629	101	+	0.194	1.172	-2.594	dynein intermediate chain, putative
PF3D7_0922000	E004	0.270387	0.183	0.158		NC_004330.2	890737	890812	76	+				dynein intermediate chain, putative
PF3D7_0922000	E005	0.166423	0.263	0.042		NC_004330.2	890923	890975	53	+				dynein intermediate chain, putative
PF3D7_0922000	E006	0.166423	0.263	0.042		NC_004330.2	891070	891140	71	+				dynein intermediate chain, putative
PF3D7_0922000	E007	26.3747	0.008	0.818	0.964	NC_004330.2	891263	892834	1572	+	7.121	7.351	-0.046	dynein intermediate chain, putative
PF3D7_0922000	E008	6.92726	0.013	0.08	0.436	NC_004330.2	892938	893267	330	+	5.018	3.672	0.45	dynein intermediate chain, putative
PF3D7_0922300	E001	128.055	0.004	0	0.012	NC_004330.2	905998	906137	140	+	8.618	11.554	-0.423	conserved protein, unknown function
PF3D7_0922300	E002	0.53552	0.264	0.859	0.974	NC_004330.2	906386	906435	50	+	0.141	0.938	-2.735	conserved protein, unknown function
PF3D7_0922300	E003	1.92456	0.059	0	0.013	NC_004330.2	906533	906536	4	+	4.865	1.147	2.085	conserved protein, unknown function
PF3D7_0922300	E004	2.59545	0.027	0.002	0.04	NC_004330.2	906630	906676	47	+	4.857	1.551	1.647	conserved protein, unknown function
PF3D7_0922300	E005	4.32444	0.053	0.086	0.45	NC_004330.2	906800	906888	89	+	4.234	2.234	0.922	conserved protein, unknown function
PF3D7_0922300	E006	1.43898	0.044	0.492	0.854	NC_004330.2	906983	907017	35	+	0.137	1.481	-3.431	conserved protein, unknown function
PF3D7_0922300	E007	1.88624	0.046	0.405	0.809	NC_004330.2	907106	907151	46	+	0.139	1.704	-3.618	conserved protein, unknown function
PF3D7_0922300	E008	48.0941	0.008	0.833	0.969	NC_004330.2	907276	907432	157	+	7.755	7.49	0.05	conserved protein, unknown function
PF3D7_0922300	E009	30.449	0.005	0.588	0.889	NC_004330.2	907557	907714	158	+	6.711	6.125	0.132	conserved protein, unknown function
PF3D7_0922300	E010	0.598323	0.807	1	1	NC_004330.2	907895	907945	51	+	0.182	0.945	-2.374	conserved protein, unknown function
PF3D7_0922300	E011	3.19849	0.024	0.027	0.257	NC_004330.2	908064	908175	112	+	4.229	1.83	1.209	conserved protein, unknown function
PF3D7_0922300	E012	54.2325	0.003	0.658	0.924	NC_004330.2	908299	908357	59	+	8.346	7.896	0.08	conserved protein, unknown function
PF3D7_0923700	E001	30.5927	0.007	0	0.002	NC_004330.2	960181	960507	327	-	9.208	6.942	0.408	conserved protein, unknown function
PF3D7_0923700	E002	30.6649	0.006	0.056	0.368	NC_004330.2	960665	960817	153	-	5.268	7.31	-0.473	conserved protein, unknown function
PF3D7_0923700	E003	9.72635	0.011	0.949	0.994	NC_004330.2	960910	961065	156	-	4.031	4.228	-0.069	conserved protein, unknown function
PF3D7_0923700	E004	18.9806	0.065	0	0.011	NC_004330.2	961184	961390	207	-	0.304	5.955	-4.293	conserved protein, unknown function
PF3D7_0924500	E001	0.209556	0.255	0.209		NC_004330.2	993245	993270	26	-				conserved Plasmodium membrane protein, unknown function
PF3D7_0924500	E002	51.031	0.005	0	0	NC_004330.2	993379	993831	453	-	12.617	10.164	0.312	conserved Plasmodium membrane protein, unknown function
PF3D7_0924500	E003	70.0908	0.005	0.013	0.164	NC_004330.2	994087	995942	1856	-	12.289	13.583	-0.145	conserved Plasmodium membrane protein, unknown function
PF3D7_0924500	E004	111.063	0.005	0.178	0.615	NC_004330.2	996114	997675	1562	-	15.028	15.632	-0.057	conserved Plasmodium membrane protein, unknown function
PF3D7_0926300	E001	17.012	0.006	0	0.007	NC_004330.2	1064752	1065075	324	+	3.415	6.613	-0.953	protein kinase, putative
PF3D7_0926300	E002	20.919	0.01	0	0	NC_004330.2	1065209	1065379	171	+	2.429	7.44	-1.615	protein kinase, putative
PF3D7_0926300	E003	2.13753	0.149	0.069	0.405	NC_004330.2	1065473	1065746	274	+	0.187	2.504	-3.74	protein kinase, putative
PF3D7_0926300	E004	12.3441	0.033	0.005	0.086	NC_004330.2	1065915	1066458	544	+	2.968	5.659	-0.931	protein kinase, putative
PF3D7_0926300	E005	45.9138	0.018	0	0	NC_004330.2	1066648	1067674	1027	+	6.211	10.101	-0.702	protein kinase, putative
PF3D7_0926300	E006	1.5762	0.045	0.722	0.942	NC_004330.2	1067816	1067915	100	+	1.721	1.956	-0.184	protein kinase, putative
PF3D7_0926300	E007	2.15151	0.027	0.989	1	NC_004330.2	1068077	1068230	154	+	2.429	2.301	0.078	protein kinase, putative
PF3D7_0926300	E008	11.5758	0.027	0.005	0.088	NC_004330.2	1068494	1068682	189	+	7.319	4.592	0.673	protein kinase, putative
PF3D7_0926300	E009	0.327593	0.13	0.47		NC_004330.2	1068799	1068878	80	+				protein kinase, putative
PF3D7_0926300	E010	0.509716	0.105	0.507	0.86	NC_004330.2	1069012	1069098	87	+	1.719	1.067	0.688	protein kinase, putative
PF3D7_0926300	E011	4.90731	0.019	0.003	0.069	NC_004330.2	1069198	1069270	73	+	5.553	2.934	0.92	protein kinase, putative
PF3D7_0926300	E012	4.66436	0.189	0.004	0.076	NC_004330.2	1069356	1069440	85	+	6.177	2.525	1.291	protein kinase, putative
PF3D7_0926300	E013	30.0871	0.033	0	0	NC_004330.2	1069571	1069816	246	+	11.576	7.032	0.719	protein kinase, putative
PF3D7_0926300	E014	2.13646	0.041	0.102	0.483	NC_004330.2	1069956	1070035	80	+	3.419	1.862	0.877	protein kinase, putative
PF3D7_0926300	E015	6.42366	0.013	0.003	0.066	NC_004330.2	1070212	1070317	106	+	6.008	3.4	0.821	protein kinase, putative
PF3D7_0926400	E001	1070	0.006	0	0	NC_004330.2	1070965	1072481	1517	-	27.401	28.076	-0.035	monocarboxylate transporter, putative
PF3D7_0926400	E002	12.6837	0.007	0	0	NC_004330.2	1072883	1072955	73	-	8.47	4.59	0.884	monocarboxylate transporter, putative
PF3D7_0928300	E001	13.213	0.09	0.933	0.991	NC_004330.2	1143184	1143239	56	+	6.598	6.105	0.112	conserved Plasmodium protein, unknown function
PF3D7_0928300	E002	2.21035	0.058	0.38	0.791	NC_004330.2	1143430	1143480	51	+	2.323	2.892	-0.316	conserved Plasmodium protein, unknown function
PF3D7_0928300	E003	9.18278	0.015	0	0.017	NC_004330.2	1143638	1143748	111	+	3.966	6.268	-0.66	conserved Plasmodium protein, unknown function
PF3D7_0928300	E004	1.06853	0.082	0.915	0.988	NC_004330.2	1143841	1143915	75	+	2.015	1.82	0.147	conserved Plasmodium protein, unknown function
PF3D7_0928300	E005	55.4579	0.034	0.053	0.357	NC_004330.2	1144088	1144266	179	+	12.585	11.067	0.185	conserved Plasmodium protein, unknown function
PF3D7_0928300	E006	2.32896	0.07	0.947	0.993	NC_004330.2	1144358	1144479	122	+	2.816	2.749	0.035	conserved Plasmodium protein, unknown function
PF3D7_0929400	E001	1774.06	0.001	0.502	0.858	NC_004330.2	1175203	1176391	1189	+	31.752	31.633	0.005	high molecular weight rhoptry protein 2
PF3D7_0929400	E002	1734.62	0.001	0.031	0.277	NC_004330.2	1176497	1176913	417	+	31.782	31.216	0.026	high molecular weight rhoptry protein 2
PF3D7_0929400	E003	5.1179	0.028	0.692	0.938	NC_004330.2	1177040	1177102	63	+	3.907	4.228	-0.114	high molecular weight rhoptry protein 2
PF3D7_0929400	E004	1.38866	0.054	0.716	0.941	NC_004330.2	1177213	1177281	69	+	2.037	2.329	-0.193	high molecular weight rhoptry protein 2
PF3D7_0929400	E005	950.044	0.004	0.186	0.626	NC_004330.2	1177452	1177958	507	+	27.53	28.208	-0.035	high molecular weight rhoptry protein 2
PF3D7_0929400	E006	1806.07	0.001	0.589	0.89	NC_004330.2	1178074	1178394	321	+	31.856	31.736	0.005	high molecular weight rhoptry protein 2
PF3D7_0929400	E007	3532.02	0.001	0.318	0.745	NC_004330.2	1178664	1179251	588	+	35.964	36.138	-0.007	high molecular weight rhoptry protein 2
PF3D7_0929400	E008	96.7921	0.012	0.82	0.965	NC_004330.2	1179434	1179544	111	+	14.53	14.333	0.02	high molecular weight rhoptry protein 2
PF3D7_0929400	E009	3203.53	0	0.753	0.949	NC_004330.2	1179678	1180478	801	+	35.41	35.488	-0.003	high molecular weight rhoptry protein 2
PF3D7_0929400	E010	16.2173	0.009	0.002	0.046	NC_004330.2	1180692	1180762	71	+	5.866	8.164	-0.477	high molecular weight rhoptry protein 2
PF3D7_0929500	E001	4.9729	0.359	0	0.015	NC_004330.2	1180983	1181048	66	-	6.443	2.494	1.369	CH domain-containing protein, putative
PF3D7_0929500	E002	0.762975	0.196	0.547	0.873	NC_004330.2	1181305	1181388	84	-	1.853	1.027	0.851	CH domain-containing protein, putative
PF3D7_0929500	E003	11.126	0.159	0	0.001	NC_004330.2	1181517	1181996	480	-	1.852	5.113	-1.465	CH domain-containing protein, putative
PF3D7_0929900	E001	0.103964	0.378	1		NC_004330.2	1187663	1187855	193	+				conserved Plasmodium protein, unknown function
PF3D7_0929900	E002	1.15589	0.08	0	0.007	NC_004330.2	1188035	1188109	75	+	3.835	0.617	2.636	conserved Plasmodium protein, unknown function
PF3D7_0929900	E003	1.00173	0.09	0.279	0.715	NC_004330.2	1188243	1188294	52	+	2.44	1.374	0.829	conserved Plasmodium protein, unknown function
PF3D7_0929900	E004	2.82013	0.04	0.227	0.675	NC_004330.2	1188414	1188491	78	+	1.728	2.743	-0.667	conserved Plasmodium protein, unknown function
PF3D7_0929900	E005	8.26474	0.017	0.053	0.357	NC_004330.2	1188590	1188701	112	+	3.423	4.504	-0.396	conserved Plasmodium protein, unknown function
PF3D7_0929900	E006	2.29185	0.037	0.943	0.993	NC_004330.2	1188785	1188850	66	+	2.437	2.302	0.082	conserved Plasmodium protein, unknown function
PF3D7_0930400.1	E001	124.174	0.091	0.241	0.685	NC_004330.2	1207974	1209895	1922	+	14.979	16.758	-0.162	zinc finger protein, putative
PF3D7_0930400.1	E002	7.8829	0.011	0.991	1	NC_004330.2	1210033	1210106	74	+	4.73	5.299	-0.164	zinc finger protein, putative
PF3D7_0930400.1	E003	10.5568	0.009	0	0.001	NC_004330.2	1210202	1210314	113	+	6.711	4.136	0.698	zinc finger protein, putative
PF3D7_0930400.1	E004	7.50782	0.185	0.024	0.238	NC_004330.2	1210408	1210483	76	+	5.704	3.463	0.72	zinc finger protein, putative
PF3D7_0930400.1	E005	2.56224	0.025	0.068	0.403	NC_004330.2	1210617	1210725	109	+	1.915	3.684	-0.944	zinc finger protein, putative
PF3D7_0930400.1	E006	3.95192	0.123	0.941	0.992	NC_004330.2	1210892	1211084	193	+	3.309	3.718	-0.168	zinc finger protein, putative
PF3D7_0930400.1	E007	6.59049	0.18	0.682	0.935	NC_004330.2	1211255	1211413	159	+	3.828	5.016	-0.39	zinc finger protein, putative
PF3D7_0930400.1	E008	5.2436	0.198	0.631	0.91	NC_004330.2	1211414	1211417	4	+	3.333	4.52	-0.44	zinc finger protein, putative
PF3D7_0930400.1	E009	0.119665	0.309	0.425		NC_004330.2	1211602	1211605	4	+				zinc finger protein, putative
PF3D7_0930400.1	E010	0.763956	0.109	0.669	0.929	NC_004330.2	1211606	1211703	98	+	1.571	1.372	0.195	zinc finger protein, putative
PF3D7_0931400	E001	4.51733	0.07	0.077	0.425	NC_004330.2	1263347	1263364	18	+	2.978	4.526	-0.604	PUB domain-containing protein, putative
PF3D7_0931400	E002	0.426433	0.181	0.869	0.977	NC_004330.2	1263509	1263587	79	+	1.135	0.982	0.21	PUB domain-containing protein, putative
PF3D7_0931400	E003	181.49	0.004	0	0	NC_004330.2	1263802	1264545	744	+	18.697	17.189	0.121	PUB domain-containing protein, putative
PF3D7_0931400	E004	57.9408	0.004	0	0	NC_004330.2	1264739	1264830	92	+	10.659	13.082	-0.296	PUB domain-containing protein, putative
PF3D7_0932000	E001	7.41861	0.016	0.467	0.841	NC_004330.2	1278007	1278056	50	+	4.337	5.177	-0.255	conserved Plasmodium protein, unknown function
PF3D7_0932000	E002	2.67199	0.025	0.057	0.372	NC_004330.2	1278260	1278299	40	+	3.553	2.29	0.634	conserved Plasmodium protein, unknown function
PF3D7_0932000	E003	2.51025	0.028	0.24	0.684	NC_004330.2	1278399	1278438	40	+	3.194	2.47	0.371	conserved Plasmodium protein, unknown function
PF3D7_0932000	E004	41.5006	0.006	0	0	NC_004330.2	1278597	1278635	39	+	11.927	8.416	0.503	conserved Plasmodium protein, unknown function
PF3D7_0932000	E005	267.151	0.007	0	0	NC_004330.2	1278757	1278896	140	+	19.253	20.988	-0.125	conserved Plasmodium protein, unknown function
PF3D7_1000100	E001	105.65	0.009	0.001	0.026	NC_037281.1	28490	33892	5403	+	14.086	15.467	-0.135	erythrocyte membrane protein 1, PfEMP1
PF3D7_1000100	E002	75.9284	0.009	0.001	0.026	NC_037281.1	34842	36164	1323	+	14.115	12.578	0.166	erythrocyte membrane protein 1, PfEMP1
PF3D7_1007100	E001	52.1603	0.005	0.933	0.991	NC_037281.1	286522	286659	138	-	10.91	10.897	0.002	roadblock/LC7 domain-containing protein, putative
PF3D7_1007100	E002	3.51403	0.02	0.005	0.09	NC_037281.1	286841	286892	52	-	4.644	2.455	0.92	roadblock/LC7 domain-containing protein, putative
PF3D7_1007100	E003	3.72195	0.02	0.011	0.148	NC_037281.1	286966	287032	67	-	4.644	2.645	0.812	roadblock/LC7 domain-containing protein, putative
PF3D7_1007100	E004	11.5714	0.01	0	0.006	NC_037281.1	287380	287473	94	-	2.982	6.225	-1.062	roadblock/LC7 domain-containing protein, putative
PF3D7_1007200	E001	69.5415	0.009	0.253	0.696	NC_037281.1	288383	289000	618	-	13.229	12.575	0.073	rho GTPase-activating protein, putative
PF3D7_1007200	E002	237.841	0.006	0.128	0.529	NC_037281.1	289170	290017	848	-	19.292	19.742	-0.033	rho GTPase-activating protein, putative
PF3D7_1007200	E003	15.7385	0.006	0.033	0.284	NC_037281.1	290198	290310	113	-	6.051	7.593	-0.327	rho GTPase-activating protein, putative
PF3D7_1007200	E004	3.51825	0.021	0.284	0.72	NC_037281.1	290443	290556	114	-	3.808	3.016	0.336	rho GTPase-activating protein, putative
PF3D7_1007200	E005	8.48185	0.038	0	0.017	NC_037281.1	290738	290826	89	-	6.366	3.413	0.9	rho GTPase-activating protein, putative
PF3D7_1010400	E001	131.082	0.051	0	0	NC_037281.1	415404	415496	93	-	19.635	12.908	0.605	MORN repeat protein, putative
PF3D7_1010400	E002	6.58821	0.015	0.082	0.441	NC_037281.1	416027	416136	110	-	3.63	4.144	-0.191	MORN repeat protein, putative
PF3D7_1010400	E003	10.4613	0.048	0.158	0.588	NC_037281.1	416258	416347	90	-	7.175	4.492	0.676	MORN repeat protein, putative
PF3D7_1010400	E004	13.0369	0.025	0.751	0.949	NC_037281.1	416433	416555	123	-	7.007	5.3	0.403	MORN repeat protein, putative
PF3D7_1010400	E005	100.604	0.012	0	0	NC_037281.1	416654	417142	489	-	10.392	14.006	-0.431	MORN repeat protein, putative
PF3D7_1010400	E006	27.6363	0.056	0	0.012	NC_037281.1	417282	417471	190	-	5.891	8.308	-0.496	MORN repeat protein, putative
PF3D7_1010900	E001	8.02742	0.037	0	0.003	NC_037281.1	426601	426666	66	+	6.535	3.284	0.993	conserved Plasmodium protein, unknown function
PF3D7_1010900	E002	120.663	0.016	0.077	0.425	NC_037281.1	426797	427572	776	+	15.257	16.065	-0.074	conserved Plasmodium protein, unknown function
PF3D7_1010900	E003	0.799156	0.312	0.483	0.85	NC_037281.1	427741	427836	96	+	1.209	1.957	-0.694	conserved Plasmodium protein, unknown function
PF3D7_1010900	E004	2.42198	0.028	0.735	0.946	NC_037281.1	427938	427986	49	+	2.93	2.78	0.076	conserved Plasmodium protein, unknown function
PF3D7_1010900	E005	17.2448	0.125	0.744	0.948	NC_037281.1	428084	428146	63	+	6.693	7.432	-0.151	conserved Plasmodium protein, unknown function
PF3D7_1013700	E001	22.0194	0.021	0.011	0.148	NC_037281.1	540622	540854	233	+	8.339	6.373	0.388	thioredoxin-like protein, putative
PF3D7_1013700	E002	61.5362	0.006	0.615	0.901	NC_037281.1	541108	541338	231	+	11.969	11.662	0.038	thioredoxin-like protein, putative
PF3D7_1013700	E003	20.3405	0.007	0	0.017	NC_037281.1	541583	541694	112	+	6.717	8.769	-0.384	thioredoxin-like protein, putative
PF3D7_1014800	E001	0.216877	0.283	1		NC_037281.1	596497	596544	48	-				conserved Plasmodium protein, unknown function
PF3D7_1014800	E002	0				NC_037281.1	596700	596757	58	-				conserved Plasmodium protein, unknown function
PF3D7_1014800	E003	1.80376	0.045	0.823	0.965	NC_037281.1	596888	597146	259	-	1.792	2.13	-0.25	conserved Plasmodium protein, unknown function
PF3D7_1014800	E004	1.76094	0.038	0.015	0.181	NC_037281.1	597316	597391	76	-	3.545	1.577	1.169	conserved Plasmodium protein, unknown function
PF3D7_1014800	E005	7.88965	0.014	0	0	NC_037281.1	597477	597870	394	-	7.411	3.375	1.135	conserved Plasmodium protein, unknown function
PF3D7_1014800	E006	16.861	0.01	0.003	0.062	NC_037281.1	597974	598889	916	-	3.546	6.339	-0.838	conserved Plasmodium protein, unknown function
PF3D7_1014800	E007	18.8798	0.101	0.011	0.15	NC_037281.1	599048	599424	377	-	3.552	6.603	-0.894	conserved Plasmodium protein, unknown function
PF3D7_1014800	E008	0.119665	0.298	1		NC_037281.1	599554	599604	51	-				conserved Plasmodium protein, unknown function
PF3D7_1014800	E009	1.43003	0.279	0.211	0.656	NC_037281.1	599819	600037	219	-	0.265	2.053	-2.953	conserved Plasmodium protein, unknown function
PF3D7_1014800	E010	0.311892	0.667	0.703		NC_037281.1	600171	600224	54	-				conserved Plasmodium protein, unknown function
PF3D7_1014800	E011	0.119665	0.298	1		NC_037281.1	600361	600413	53	-				conserved Plasmodium protein, unknown function
PF3D7_1016400	E001	37.1611	0.023	0.592	0.89	NC_037281.1	656709	656789	81	-	9.558	10.213	-0.096	serine/threonine protein kinase, FIKK family
PF3D7_1016400	E002	696.994	0.006	0.105	0.487	NC_037281.1	656997	658547	1551	-	25.519	25.969	-0.025	serine/threonine protein kinase, FIKK family
PF3D7_1016400	E003	27.4703	0.005	0	0.011	NC_037281.1	658830	659027	198	-	9.382	7.13	0.396	serine/threonine protein kinase, FIKK family
PF3D7_1017500	E001	178.533	0.004	0.294	0.73	NC_037281.1	701746	701892	147	+	18.067	17.566	0.041	myosin essential light chain ELC
PF3D7_1017500	E002	110.918	0.012	0.236	0.681	NC_037281.1	702071	702199	129	+	15.687	14.836	0.08	myosin essential light chain ELC
PF3D7_1017500	E003	82.1619	0.004	0.002	0.042	NC_037281.1	702294	702422	129	+	12.741	14.177	-0.154	myosin essential light chain ELC
PF3D7_1023300	E001	37.4865	0.006	0	0.012	NC_037281.1	984228	984253	26	-	8.989	10.593	-0.237	conserved protein, unknown function
PF3D7_1023300	E002	2.05638	0.092	0.894	0.983	NC_037281.1	984469	984546	78	-	2.734	2.685	0.026	conserved protein, unknown function
PF3D7_1023300	E003	30.0122	0.007	0.001	0.029	NC_037281.1	984965	985094	130	-	9.954	8.301	0.262	conserved protein, unknown function
PF3D7_1023300	E004	2.44161	0.195	0.501	0.857	NC_037281.1	985325	985330	6	-	3.025	2.372	0.351	conserved protein, unknown function
PF3D7_1023600	E001	8.18458	0.123	0.003	0.067	NC_037281.1	987358	987414	57	-	7.543	3.325	1.182	conserved protein, unknown function
PF3D7_1023600	E002	29.4369	0.04	0	0	NC_037281.1	987663	987826	164	-	12.175	6.482	0.909	conserved protein, unknown function
PF3D7_1023600	E003	33.9515	0.005	0	0	NC_037281.1	988129	988837	709	-	3.582	8.683	-1.278	conserved protein, unknown function
PF3D7_1023600	E004	16.3152	0.013	0	0.003	NC_037281.1	989033	989435	403	-	3.582	6.247	-0.802	conserved protein, unknown function
PF3D7_1023600	E005	0.566922	0.094	0.286	0.723	NC_037281.1	989617	989725	109	-	0.153	1.308	-3.093	conserved protein, unknown function
PF3D7_1023600	E006	0				NC_037281.1	989834	989870	37	-				conserved protein, unknown function
PF3D7_1023600	E007	0.537719	0.297	0.428	0.825	NC_037281.1	989973	990008	36	-	0.159	1.052	-2.73	conserved protein, unknown function
PF3D7_1023600	E008	0.984976	0.056	0.181	0.618	NC_037281.1	990125	990148	24	-	0.154	1.56	-3.336	conserved protein, unknown function
PF3D7_1025000	E001	3.21476	0.155	0.232	0.677	NC_037281.1	1045608	1045685	78	-	3.964	2.659	0.576	Eps15-like protein
PF3D7_1025000	E002	13.9671	0.076	0.73	0.945	NC_037281.1	1045805	1045918	114	-	6.169	6.883	-0.158	Eps15-like protein
PF3D7_1025000	E003	272.963	0.005	0.37	0.786	NC_037281.1	1046029	1048019	1991	-	20.206	20.495	-0.02	Eps15-like protein
PF3D7_1025000	E004	53.1794	0.003	0.064	0.394	NC_037281.1	1048200	1048595	396	-	12.153	11.271	0.109	Eps15-like protein
PF3D7_1025000	E005	90.2259	0.007	0.777	0.954	NC_037281.1	1049120	1049243	124	-	14.231	14.152	0.008	Eps15-like protein
PF3D7_1025000	E006	4.99075	0.019	0	0.006	NC_037281.1	1049371	1049464	94	-	2.047	5.31	-1.375	Eps15-like protein
PF3D7_1025000	E007	18.1584	0.009	0.421	0.82	NC_037281.1	1049615	1049760	146	-	7.647	7.165	0.094	Eps15-like protein
PF3D7_1025500	E001	0				NC_037281.1	1067652	1067737	86	-				conserved Plasmodium protein, unknown function
PF3D7_1025500	E002	15.3283	0.006	0	0	NC_037281.1	1067864	1068381	518	-	9.083	5.1	0.833	conserved Plasmodium protein, unknown function
PF3D7_1025500	E003	17.299	0.026	0.065	0.395	NC_037281.1	1068666	1068925	260	-	7.753	6.155	0.333	conserved Plasmodium protein, unknown function
PF3D7_1025500	E004	13.1437	0.042	0.064	0.394	NC_037281.1	1069091	1069239	149	-	7.168	5.321	0.43	conserved Plasmodium protein, unknown function
PF3D7_1025500	E005	43.5329	0.024	0.465	0.841	NC_037281.1	1069340	1072451	3112	-	10.245	9.657	0.085	conserved Plasmodium protein, unknown function
PF3D7_1025500	E006	4.60633	0.119	0.03	0.272	NC_037281.1	1072623	1073540	918	-	5.064	3.046	0.733	conserved Plasmodium protein, unknown function
PF3D7_1025500	E007	43.8206	0.005	0.45	0.833	NC_037281.1	1073670	1076174	2505	-	9.304	9.904	-0.09	conserved Plasmodium protein, unknown function
PF3D7_1025500	E008	11.4043	0.01	0.748	0.949	NC_037281.1	1076337	1076552	216	-	5.072	5.412	-0.094	conserved Plasmodium protein, unknown function
PF3D7_1025500	E009	29.562	0.015	0.288	0.724	NC_037281.1	1076704	1079526	2823	-	7.447	8.425	-0.178	conserved Plasmodium protein, unknown function
PF3D7_1025500	E010	104.594	0.009	0.001	0.023	NC_037281.1	1080080	1086185	6106	-	12.021	14.031	-0.223	conserved Plasmodium protein, unknown function
PF3D7_1025500	E011	13.5604	0.01	0.007	0.107	NC_037281.1	1086382	1086992	611	-	3.626	6.156	-0.764	conserved Plasmodium protein, unknown function
PF3D7_1026100	E001	77.1288	0.007	0.194	0.637	NC_037281.1	1101818	1102011	194	+	9.449	10.043	-0.088	conserved Plasmodium protein, unknown function
PF3D7_1026100	E002	6.64973	0.011	0.348	0.772	NC_037281.1	1102268	1102370	103	+	2.247	3.281	-0.546	conserved Plasmodium protein, unknown function
PF3D7_1026100	E003	0.582623	0.174	0.723	0.943	NC_037281.1	1102497	1102577	81	+	0.333	1.05	-1.657	conserved Plasmodium protein, unknown function
PF3D7_1026100	E004	3.475	0.09	0.001	0.018	NC_037281.1	1102856	1102916	61	+	5.815	1.833	1.665	conserved Plasmodium protein, unknown function
PF3D7_1026100	E005	29.2612	0.007	0.844	0.971	NC_037281.1	1103013	1103158	146	+	6.492	6.532	-0.009	conserved Plasmodium protein, unknown function
PF3D7_1027500	E001	6.98469	0.021	0	0.001	NC_037281.1	1147866	1148038	173	+	5.795	3.718	0.64	conserved Plasmodium protein, unknown function
PF3D7_1027500	E002	5.4166	0.023	0	0.001	NC_037281.1	1148168	1148213	46	+	2.388	5.135	-1.104	conserved Plasmodium protein, unknown function
PF3D7_1027900	E001	27.2715	0.016	0.086	0.45	NC_037281.1	1156648	1156701	54	+	5.425	7.404	-0.449	palmitoyltransferase DHHC10, putative
PF3D7_1027900	E002	3.69957	0.018	0.002	0.044	NC_037281.1	1156804	1156848	45	+	4.816	2.293	1.071	palmitoyltransferase DHHC10, putative
PF3D7_1027900	E003	0.664135	0.069	0.449	0.832	NC_037281.1	1156960	1157050	91	+	0.046	1.283	-4.797	palmitoyltransferase DHHC10, putative
PF3D7_1027900	E004	0.553419	0.19	0.611	0.898	NC_037281.1	1157269	1157340	72	+	0.046	1.02	-4.466	palmitoyltransferase DHHC10, putative
PF3D7_1027900	E005	0.872062	0.066	0.349	0.773	NC_037281.1	1157446	1157505	60	+	0.046	1.511	-5.033	palmitoyltransferase DHHC10, putative
PF3D7_1027900	E006	5.11491	0.018	0.004	0.08	NC_037281.1	1157685	1157745	61	+	5.137	2.857	0.846	palmitoyltransferase DHHC10, putative
PF3D7_1027900	E007	1.40092	0.048	0.032	0.279	NC_037281.1	1157889	1157934	46	+	3.2	1.403	1.19	palmitoyltransferase DHHC10, putative
PF3D7_1027900	E008	81.9716	0.033	0.035	0.292	NC_037281.1	1158208	1158398	191	+	9.828	11.883	-0.274	palmitoyltransferase DHHC10, putative
PF3D7_1027900	E009	3.66637	0.035	0	0.013	NC_037281.1	1158514	1158586	73	+	5.131	2.156	1.251	palmitoyltransferase DHHC10, putative
PF3D7_1027900	E010	1.51481	0.049	0.004	0.077	NC_037281.1	1158686	1158751	66	+	3.686	1.283	1.523	palmitoyltransferase DHHC10, putative
PF3D7_1027900	E011	11.3906	0.015	0.121	0.515	NC_037281.1	1158882	1158980	99	+	3.195	5.015	-0.65	palmitoyltransferase DHHC10, putative
PF3D7_1028600	E001	8.83062	0.011	0	0.002	NC_037281.1	1176461	1176536	76	-	3.763	6.632	-0.817	conserved Plasmodium protein, unknown function
PF3D7_1028600	E002	58.9944	0.014	0.057	0.373	NC_037281.1	1176716	1176901	186	-	12.469	11.536	0.112	conserved Plasmodium protein, unknown function
PF3D7_1028600	E003	11.5766	0.01	0.85	0.973	NC_037281.1	1177046	1177132	87	-	5.96	5.719	0.06	conserved Plasmodium protein, unknown function
PF3D7_1028600	E004	13.7768	0.011	0.691	0.938	NC_037281.1	1177683	1177849	167	-	6.501	6.109	0.09	conserved Plasmodium protein, unknown function
PF3D7_1033800	E001	78.468	0.006	0	0.004	NC_037281.1	1351197	1351701	505	+	5.885	9.498	-0.691	plasmepsin VII
PF3D7_1033800	E002	1.6361	0.058	0.004	0.077	NC_037281.1	1351834	1351895	62	+	4.242	1.212	1.807	plasmepsin VII
PF3D7_1033800	E003	0.456207	0.145	1	1	NC_037281.1	1351989	1352027	39	+	0.234	0.751	-1.681	plasmepsin VII
PF3D7_1033800	E004	1.10989	0.075	0.018	0.202	NC_037281.1	1352118	1352179	62	+	3.464	0.968	1.839	plasmepsin VII
PF3D7_1033800	E005	1.51934	0.103	0.321	0.748	NC_037281.1	1352277	1352356	80	+	2.467	1.307	0.917	plasmepsin VII
PF3D7_1033800	E006	3.35393	0.028	0.735	0.946	NC_037281.1	1352477	1352540	64	+	2.471	2.022	0.29	plasmepsin VII
PF3D7_1033800	E007	0.623784	0.969	1	1	NC_037281.1	1352641	1352678	38	+	0.331	0.982	-1.569	plasmepsin VII
PF3D7_1033800	E008	79.3649	0.006	0.037	0.299	NC_037281.1	1352782	1353284	503	+	10.837	9.36	0.211	plasmepsin VII
PF3D7_1037800	E001	2.15496	0.041	0	0	NC_037281.1	1497096	1497194	99	-	5.512	0.84	2.714	dynein intermediate chain, putative
PF3D7_1037800	E002	0				NC_037281.1	1497335	1497370	36	-				dynein intermediate chain, putative
PF3D7_1037800	E003	0				NC_037281.1	1497516	1497608	93	-				dynein intermediate chain, putative
PF3D7_1037800	E004	0				NC_037281.1	1497700	1497791	92	-				dynein intermediate chain, putative
PF3D7_1037800	E005	4.38553	0.043	0.208	0.654	NC_037281.1	1498004	1498305	302	-	1.794	3.4	-0.922	dynein intermediate chain, putative
PF3D7_1037800	E006	5.9563	0.028	0.005	0.091	NC_037281.1	1498416	1498549	134	-	0.19	3.997	-4.394	dynein intermediate chain, putative
PF3D7_1037800	E007	2.15336	0.22	0.218	0.664	NC_037281.1	1498711	1498794	84	-	3.066	2	0.616	dynein intermediate chain, putative
PF3D7_1037800	E008	1.80203	0.217	0.978	1	NC_037281.1	1498882	1498955	74	-	1.784	1.952	-0.13	dynein intermediate chain, putative
PF3D7_1037800	E009	1.8398	0.039	0.417	0.817	NC_037281.1	1499168	1499314	147	-	2.53	1.963	0.366	dynein intermediate chain, putative
PF3D7_1037800	E010	6.90313	0.011	0.002	0.05	NC_037281.1	1499430	1499597	168	-	0.19	4.25	-4.483	dynein intermediate chain, putative
PF3D7_1037800	E011	2.05098	0.038	0.024	0.237	NC_037281.1	1499700	1499760	61	-	3.559	1.781	0.999	dynein intermediate chain, putative
PF3D7_1037800	E012	2.06668	0.037	0.024	0.236	NC_037281.1	1499886	1499954	69	-	3.559	1.782	0.998	dynein intermediate chain, putative
PF3D7_1037800	E013	2.98519	0.026	0.947	0.993	NC_037281.1	1500040	1500558	519	-	2.529	2.695	-0.092	dynein intermediate chain, putative
PF3D7_1037800	E014	10.6394	0.048	0.259	0.701	NC_037281.1	1500757	1501041	285	-	3.549	5.077	-0.517	dynein intermediate chain, putative
PF3D7_1037800	E015	1.18298	0.084	0.708	0.941	NC_037281.1	1501172	1501267	96	-	1.795	1.573	0.19	dynein intermediate chain, putative
PF3D7_1037800	E016	5.12085	0.015	0.01	0.142	NC_037281.1	1501389	1501599	211	-	0.19	3.625	-4.253	dynein intermediate chain, putative
PF3D7_1037800	E017	7.8222	0.044	0.409	0.81	NC_037281.1	1501791	1502155	365	-	3.086	4.228	-0.454	dynein intermediate chain, putative
PF3D7_1038300	E001	0.679835	0.088	0.291	0.727	NC_037281.1	1512190	1512280	91	-	0.094	1.748	-4.224	conserved Plasmodium protein, unknown function
PF3D7_1038300	E002	2.45459	0.03	0.001	0.02	NC_037281.1	1512473	1512585	113	-	3.573	2.204	0.697	conserved Plasmodium protein, unknown function
PF3D7_1038300	E003	3.43736	0.031	0.018	0.201	NC_037281.1	1512713	1512829	117	-	3.573	3.177	0.169	conserved Plasmodium protein, unknown function
PF3D7_1038300	E004	1.35292	0.11	0.138	0.548	NC_037281.1	1512974	1513093	120	-	0.094	2.368	-4.663	conserved Plasmodium protein, unknown function
PF3D7_1038300	E005	0.987174	0.762	0.409	0.81	NC_037281.1	1513208	1513312	105	-	0.094	1.96	-4.39	conserved Plasmodium protein, unknown function
PF3D7_1038300	E006	3.58921	0.04	0.004	0.077	NC_037281.1	1513482	1513814	333	-	0.094	4.113	-5.459	conserved Plasmodium protein, unknown function
PF3D7_1038300	E007	0.456207	0.157	0.454	0.835	NC_037281.1	1513931	1514029	99	-	0.094	1.365	-3.868	conserved Plasmodium protein, unknown function
PF3D7_1038300	E008	0.856362	0.193	0.225	0.672	NC_037281.1	1514159	1514239	81	-	0.094	2.036	-4.445	conserved Plasmodium protein, unknown function
PF3D7_1038300	E009	1.31932	0.058	0.096	0.475	NC_037281.1	1514375	1514416	42	-	0.094	2.56	-4.775	conserved Plasmodium protein, unknown function
PF3D7_1103500	E001	186.65	0.003	0.002	0.041	NC_037282.1	151196	151738	543	-	13.704	11.183	0.293	CPW-WPC family protein
PF3D7_1103500	E002	3.1801	0.07	0.561	0.879	NC_037282.1	151932	152035	104	-	0.121	1.726	-3.833	CPW-WPC family protein
PF3D7_1103500	E003	0.327593	0.143	1		NC_037282.1	152160	152189	30	-				CPW-WPC family protein
PF3D7_1103500	E004	2.05301	0.085	0.706	0.94	NC_037282.1	152375	152402	28	-	0.123	1.398	-3.503	CPW-WPC family protein
PF3D7_1103500	E005	3.72457	0.03	0.497	0.856	NC_037282.1	152533	152543	11	-	0.112	1.864	-4.058	CPW-WPC family protein
PF3D7_1103500	E006	0.551221	0.1	1	1	NC_037282.1	152643	152688	46	-	0.125	0.759	-2.604	CPW-WPC family protein
PF3D7_1103500	E007	0.648434	0.094	1	1	NC_037282.1	152824	152854	31	-	0.124	0.765	-2.63	CPW-WPC family protein
PF3D7_1103500	E008	1.5676	0.034	0.809	0.962	NC_037282.1	152986	153088	103	-	0.109	1.186	-3.438	CPW-WPC family protein
PF3D7_1103500	E009	1.11359	0.08	1	1	NC_037282.1	153200	153285	86	-	0.121	0.919	-2.926	CPW-WPC family protein
PF3D7_1103500	E010	154.643	0.003	0.232	0.677	NC_037282.1	153418	153633	216	-	9.08	10.428	-0.2	CPW-WPC family protein
PF3D7_1103500	E011	1.9654	0.352	0.872	0.977	NC_037282.1	153746	153770	25	-	0.158	1.236	-2.965	CPW-WPC family protein
PF3D7_1103500	E012	0.462958	0.124	1	1	NC_037282.1	153895	153923	29	-	0.13	0.682	-2.397	CPW-WPC family protein
PF3D7_1103500	E013	263.15	0.004	0.089	0.457	NC_037282.1	154020	154519	500	-	11.313	12.877	-0.187	CPW-WPC family protein
PF3D7_1105200	E001	0.679835	0.077	0.141	0.553	NC_037282.1	228159	228194	36	-	0.245	1.681	-2.78	WD repeat-containing protein WRAP73, putative
PF3D7_1105200	E002	3.82315	0.157	0.209	0.654	NC_037282.1	228291	228352	62	-	4.456	2.831	0.655	WD repeat-containing protein WRAP73, putative
PF3D7_1105200	E003	8.88796	0.029	0.011	0.151	NC_037282.1	228475	228551	77	-	6.412	4.408	0.541	WD repeat-containing protein WRAP73, putative
PF3D7_1105200	E004	11.9392	0.01	0.017	0.192	NC_037282.1	228651	228768	118	-	6.911	5.231	0.402	WD repeat-containing protein WRAP73, putative
PF3D7_1105200	E005	4.11661	0.025	0.55	0.874	NC_037282.1	228856	228937	82	-	3.142	3.579	-0.188	WD repeat-containing protein WRAP73, putative
PF3D7_1105200	E006	2.61569	0.071	0.758	0.95	NC_037282.1	229156	229202	47	-	2.45	2.742	-0.163	WD repeat-containing protein WRAP73, putative
PF3D7_1105200	E007	6.70901	0.013	0.001	0.037	NC_037282.1	229324	229373	50	-	2.449	5.023	-1.037	WD repeat-containing protein WRAP73, putative
PF3D7_1105200	E008	1.02838	0.309	0.722	0.942	NC_037282.1	229564	229622	59	-	1.978	1.696	0.222	WD repeat-containing protein WRAP73, putative
PF3D7_1105200	E009	1.78806	0.041	0.148	0.567	NC_037282.1	229769	229849	81	-	1.421	2.681	-0.916	WD repeat-containing protein WRAP73, putative
PF3D7_1105200	E010	1.7364	0.126	0.286	0.723	NC_037282.1	229930	229994	65	-	1.423	2.406	-0.758	WD repeat-containing protein WRAP73, putative
PF3D7_1105200	E011	2.21453	0.035	0.372	0.786	NC_037282.1	230118	230451	334	-	2	2.706	-0.436	WD repeat-containing protein WRAP73, putative
PF3D7_1105200	E012	5.16248	0.016	0.005	0.088	NC_037282.1	230634	231014	381	-	2.003	4.323	-1.11	WD repeat-containing protein WRAP73, putative
PF3D7_1106300	E001	1.60833	0.042	0.266	0.708	NC_037282.1	263604	263634	31	-	2.6	1.732	0.586	5'-3' exoribonuclease 1, putative
PF3D7_1106300	E002	0.103964	0.307	0.341		NC_037282.1	263778	263885	108	-				5'-3' exoribonuclease 1, putative
PF3D7_1106300	E003	0.336542	0.176	0.137	0.546	NC_037282.1	263989	264060	72	-	0.174	1.431	-3.039	5'-3' exoribonuclease 1, putative
PF3D7_1106300	E004	1.10672	0.057	0.806	0.962	NC_037282.1	264187	264266	80	-	1.84	2	-0.121	5'-3' exoribonuclease 1, putative
PF3D7_1106300	E005	2.4608	0.023	0.002	0.044	NC_037282.1	264389	264464	76	-	1.507	3.942	-1.388	5'-3' exoribonuclease 1, putative
PF3D7_1106300	E006	100.156	0.015	0.6	0.895	NC_037282.1	264626	265803	1178	-	14.637	14.759	-0.012	5'-3' exoribonuclease 1, putative
PF3D7_1106300	E007	76.7695	0.023	0.346	0.77	NC_037282.1	265914	266570	657	-	13.652	12.984	0.072	5'-3' exoribonuclease 1, putative
PF3D7_1110700	E001	1.85232	0.034	0.25	0.696	NC_037282.1	428362	428398	37	+	2.019	2.866	-0.505	actin-like protein, putative
PF3D7_1110700	E002	405.299	0.005	0.001	0.02	NC_037282.1	428581	429515	935	+	23.105	22.295	0.051	actin-like protein, putative
PF3D7_1110700	E003	46.8243	0.027	0.069	0.404	NC_037282.1	429696	429839	144	+	11.908	9.986	0.254	actin-like protein, putative
PF3D7_1110700	E004	35.1564	0.018	0	0	NC_037282.1	430027	430047	21	+	6.148	11.857	-0.948	actin-like protein, putative
PF3D7_1114100.1	E001	93.0464	0.009	0.002	0.046	NC_037282.1	539903	539969	67	+	15.019	13.071	0.2	rhomboid protease ROM1
PF3D7_1114100.1	E002	38.7762	0.007	0.237	0.682	NC_037282.1	540161	540166	6	+	9.807	10.556	-0.106	rhomboid protease ROM1
PF3D7_1114100.1	E003	132.869	0.007	0.946	0.993	NC_037282.1	540167	540340	174	+	16.113	16.058	0.005	rhomboid protease ROM1
PF3D7_1114100.1	E004	140.035	0.007	0.04	0.313	NC_037282.1	540625	541068	444	+	15.951	17.027	-0.094	rhomboid protease ROM1
PF3D7_1114100.1	E005	111.419	0.003	0.95	0.994	NC_037282.1	541242	541387	146	+	15.217	15.235	-0.002	rhomboid protease ROM1
PF3D7_1115100	E001	1.39929	0.054	0.989	1	NC_037282.1	571007	571029	23	-	2.047	2.068	-0.014	conserved protein, unknown function
PF3D7_1115100	E002	13.2764	0.009	0.744	0.948	NC_037282.1	571114	571215	102	-	5.782	6.049	-0.065	conserved protein, unknown function
PF3D7_1115100	E003	7.99162	0.016	0.001	0.021	NC_037282.1	571327	571427	101	-	6.381	3.912	0.706	conserved protein, unknown function
PF3D7_1115100	E004	0.948861	0.498	0.173	0.608	NC_037282.1	571509	571549	41	-	2.538	1.234	1.04	conserved protein, unknown function
PF3D7_1115100	E005	1.69437	0.122	0.604	0.896	NC_037282.1	571670	571691	22	-	2.478	1.993	0.314	conserved protein, unknown function
PF3D7_1115100	E006	2.36013	0.057	0.543	0.873	NC_037282.1	571790	571855	66	-	2.869	2.356	0.284	conserved protein, unknown function
PF3D7_1115100	E007	1.31932	0.049	0.035	0.292	NC_037282.1	571949	571994	46	-	0.123	2.417	-4.291	conserved protein, unknown function
PF3D7_1115100	E008	0.7995	0.103	0.131	0.535	NC_037282.1	572104	572136	33	-	0.121	1.804	-3.903	conserved protein, unknown function
PF3D7_1115100	E009	2.3457	0.106	0.44	0.83	NC_037282.1	572256	572333	78	-	2.05	2.826	-0.463	conserved protein, unknown function
PF3D7_1115100	E010	6.64192	0.163	0.02	0.213	NC_037282.1	572443	572512	70	-	6.047	3.504	0.787	conserved protein, unknown function
PF3D7_1115100	E011	6.2923	0.015	0.463	0.84	NC_037282.1	572695	572757	63	-	3.781	4.404	-0.22	conserved protein, unknown function
PF3D7_1115100	E012	17.1031	0.019	0.01	0.145	NC_037282.1	572873	573009	137	-	5.272	7.291	-0.468	conserved protein, unknown function
PF3D7_1115100	E013	8.74748	0.332	0.144	0.558	NC_037282.1	573165	573306	142	-	3.569	5.362	-0.587	conserved protein, unknown function
PF3D7_1115500	E001	97.7619	0.003	0.002	0.044	NC_037282.1	588169	588449	281	+	14.865	13.837	0.103	AP2 domain transcription factor, putative
PF3D7_1115500	E002	34.9847	0.008	0.264	0.707	NC_037282.1	588687	588903	217	+	9.384	10.148	-0.113	AP2 domain transcription factor, putative
PF3D7_1115500	E003	14.0182	0.056	0.087	0.451	NC_037282.1	589039	589087	49	+	5.628	7.494	-0.413	AP2 domain transcription factor, putative
PF3D7_1115500	E004	59.7515	0.009	0.342	0.768	NC_037282.1	589252	589400	149	+	11.785	12.382	-0.071	AP2 domain transcription factor, putative
PF3D7_1118800	E001	12.6086	0.102	0.236	0.681	NC_037282.1	714117	714425	309	-	6.442	5.377	0.261	actin-related protein 2/3 complex subunit 1, putative
PF3D7_1118800	E002	19.2768	0.008	0	0.011	NC_037282.1	714622	714764	143	-	8.732	6.28	0.476	actin-related protein 2/3 complex subunit 1, putative
PF3D7_1118800	E003	1.52395	0.778	0.163	0.594	NC_037282.1	714864	714933	70	-	3.915	1.16	1.754	actin-related protein 2/3 complex subunit 1, putative
PF3D7_1118800	E004	2.50755	0.053	0.948	0.993	NC_037282.1	715071	715137	67	-	2.705	2.607	0.053	actin-related protein 2/3 complex subunit 1, putative
PF3D7_1118800	E005	5.18858	0.204	0.615	0.901	NC_037282.1	715288	715384	97	-	3.114	3.849	-0.306	actin-related protein 2/3 complex subunit 1, putative
PF3D7_1118800	E006	31.4144	0.018	0	0	NC_037282.1	715612	715915	304	-	5.873	9.218	-0.65	actin-related protein 2/3 complex subunit 1, putative
PF3D7_1118800	E007	11.9817	0.028	0.775	0.954	NC_037282.1	716102	716287	186	-	5.303	5.602	-0.079	actin-related protein 2/3 complex subunit 1, putative
PF3D7_1118900	E001	8.06348	0.014	0	0.007	NC_037282.1	716795	717133	339	+	1.578	5.079	-1.686	conserved protein, unknown function
PF3D7_1118900	E002	3.67103	0.017	0.539	0.87	NC_037282.1	717364	717413	50	+	2.714	3.219	-0.246	conserved protein, unknown function
PF3D7_1118900	E003	13.8513	0.008	0	0.001	NC_037282.1	717481	717626	146	+	3.126	6.512	-1.059	conserved protein, unknown function
PF3D7_1118900	E004	2.48408	0.041	0.59	0.89	NC_037282.1	717760	717785	26	+	2.224	2.685	-0.272	conserved protein, unknown function
PF3D7_1118900	E005	3.6942	0.027	0.367	0.784	NC_037282.1	717895	717948	54	+	3.811	3.058	0.317	conserved protein, unknown function
PF3D7_1118900	E006	6.64182	0.013	0.002	0.047	NC_037282.1	718119	718152	34	+	5.9	3.599	0.713	conserved protein, unknown function
PF3D7_1118900	E007	12.0608	0.023	0	0.008	NC_037282.1	718315	718412	98	+	7.457	4.771	0.644	conserved protein, unknown function
PF3D7_1120600	E001	9.80228	0.038	0.002	0.049	NC_037282.1	775233	775295	63	-	6.814	4.712	0.532	DDRGK domain-containing protein, putative
PF3D7_1120600	E002	5.56143	0.017	0.903	0.986	NC_037282.1	775471	775671	201	-	3.736	4.312	-0.207	DDRGK domain-containing protein, putative
PF3D7_1120600	E003	1.07682	0.07	0.673	0.931	NC_037282.1	775869	776006	138	-	1.433	2.076	-0.534	DDRGK domain-containing protein, putative
PF3D7_1120600	E004	0.419112	0.567	0.037	0.299	NC_037282.1	776119	776166	48	-	2.044	0.105	4.287	DDRGK domain-containing protein, putative
PF3D7_1120600	E005	192.766	0.065	0.047	0.337	NC_037282.1	776268	783339	7072	-	16.601	18.157	-0.129	DDRGK domain-containing protein, putative
PF3D7_1120600	E006	0.343293	0.149	0.356	0.777	NC_037282.1	783524	783639	116	-	0.167	1.283	-2.946	DDRGK domain-containing protein, putative
PF3D7_1121100	E001	48.327	0.01	0.298	0.734	NC_037282.1	794254	795459	1206	-	11.489	11.039	0.058	conserved protein, unknown function
PF3D7_1121100	E002	216.791	0.004	0.001	0.032	NC_037282.1	795631	798823	3193	-	18.492	19.507	-0.077	conserved protein, unknown function
PF3D7_1121100	E003	73.5238	0.002	0.002	0.051	NC_037282.1	799004	799232	229	-	13.804	12.655	0.125	conserved protein, unknown function
PF3D7_1121100	E004	1.50021	0.041	0.043	0.322	NC_037282.1	799555	799561	7	-	2.807	1.318	1.091	conserved protein, unknown function
PF3D7_1122600	E001	29.5895	0.011	0.028	0.261	NC_037282.1	860134	861141	1008	+	6.929	8.388	-0.276	conserved Plasmodium protein, unknown function
PF3D7_1122600	E002	7.0429	0.121	0.395	0.802	NC_037282.1	861348	862033	686	+	5.197	3.94	0.399	conserved Plasmodium protein, unknown function
PF3D7_1122600	E003	8.43614	0.026	0.357	0.777	NC_037282.1	862112	862306	195	+	4.018	4.795	-0.255	conserved Plasmodium protein, unknown function
PF3D7_1122600	E004	13.1197	0.008	0.714	0.941	NC_037282.1	862416	862748	333	+	6.011	5.557	0.113	conserved Plasmodium protein, unknown function
PF3D7_1122600	E005	3.73641	0.022	0.593	0.891	NC_037282.1	862908	863106	199	+	2.859	3.28	-0.198	conserved Plasmodium protein, unknown function
PF3D7_1122600	E006	7.52997	0.012	0.008	0.122	NC_037282.1	863315	863881	567	+	2.341	4.761	-1.024	conserved Plasmodium protein, unknown function
PF3D7_1122600	E007	0.207928	0.258	0.596		NC_037282.1	864017	864101	85	+				conserved Plasmodium protein, unknown function
PF3D7_1122600	E008	3.99797	0.018	0.049	0.342	NC_037282.1	864212	864361	150	+	1.66	3.518	-1.083	conserved Plasmodium protein, unknown function
PF3D7_1122600	E009	0.223629	0.165	0.562		NC_037282.1	864480	864486	7	+				conserved Plasmodium protein, unknown function
PF3D7_1122600	E010	2.99544	0.318	0.048	0.341	NC_037282.1	864612	864731	120	+	0.15	3.123	-4.376	conserved Plasmodium protein, unknown function
PF3D7_1122600	E011	11.9295	0.013	0.001	0.028	NC_037282.1	864858	865110	253	+	2.858	5.837	-1.03	conserved Plasmodium protein, unknown function
PF3D7_1122600	E012	13.3879	0.078	0.479	0.846	NC_037282.1	865213	865470	258	+	5.113	5.744	-0.168	conserved Plasmodium protein, unknown function
PF3D7_1122600	E013	4.95991	0.104	0.406	0.809	NC_037282.1	865571	865819	249	+	2.852	3.685	-0.37	conserved Plasmodium protein, unknown function
PF3D7_1122600	E014	7.93382	0.01	0	0.001	NC_037282.1	865913	866145	233	+	0.151	4.99	-5.046	conserved Plasmodium protein, unknown function
PF3D7_1122600	E015	0.820636	0.068	0.164	0.597	NC_037282.1	866329	866447	119	+	2.341	1.115	1.07	conserved Plasmodium protein, unknown function
PF3D7_1122600	E016	5.28022	0.17	0.449	0.832	NC_037282.1	866554	866733	180	+	2.88	3.678	-0.353	conserved Plasmodium protein, unknown function
PF3D7_1122600	E017	4.98849	0.051	0.002	0.049	NC_037282.1	866850	867004	155	+	0.151	3.855	-4.675	conserved Plasmodium protein, unknown function
PF3D7_1122600	E018	0.547078	0.262	0.065	0.397	NC_037282.1	867102	867162	61	+	2.36	0.642	1.879	conserved Plasmodium protein, unknown function
PF3D7_1122600	E019	4.55023	0.025	0.166	0.6	NC_037282.1	867258	867485	228	+	2.339	3.542	-0.598	conserved Plasmodium protein, unknown function
PF3D7_1122600	E020	0.417484	0.178	0.384	0.795	NC_037282.1	867610	867717	108	+	1.665	0.899	0.889	conserved Plasmodium protein, unknown function
PF3D7_1122600	E021	3.50929	0.018	0.387	0.798	NC_037282.1	867815	867967	153	+	3.673	2.846	0.368	conserved Plasmodium protein, unknown function
PF3D7_1122600	E022	18.6544	0.033	0	0	NC_037282.1	868069	868220	152	+	11.781	4.191	1.491	conserved Plasmodium protein, unknown function
PF3D7_1122800	E001	98.9829	0.049	0.591	0.89	NC_037282.1	872031	875355	3325	+	15.194	14.053	0.113	calcium-dependent protein kinase 6
PF3D7_1122800	E002	45.4904	0.03	0.298	0.733	NC_037282.1	875562	876505	944	+	11.583	10.2	0.183	calcium-dependent protein kinase 6
PF3D7_1122800	E003	23.1976	0.008	0.461	0.839	NC_037282.1	876694	877015	322	+	8.018	8.043	-0.004	calcium-dependent protein kinase 6
PF3D7_1122800	E004	5.10936	0.016	0	0.001	NC_037282.1	877196	877272	77	+	1.317	4.975	-1.917	calcium-dependent protein kinase 6
PF3D7_1122800	E005	6.0931	0.013	0.015	0.183	NC_037282.1	877364	877504	141	+	3.201	4.87	-0.606	calcium-dependent protein kinase 6
PF3D7_1122800	E006	0.537719	0.267	0.188	0.628	NC_037282.1	877634	877678	45	+	0.22	1.442	-2.71	calcium-dependent protein kinase 6
PF3D7_1124400	E001	68.4737	0.024	0.026	0.251	NC_037282.1	964675	964919	245	-	11.616	12.586	-0.116	U6 snRNA-associated Sm-like protein LSm1, putative
PF3D7_1124400	E002	5.42466	0.045	0	0.002	NC_037282.1	965043	965144	102	-	6.036	2.751	1.134	U6 snRNA-associated Sm-like protein LSm1, putative
PF3D7_1124400	E003	9.29949	0.016	0.517	0.864	NC_037282.1	965264	965360	97	-	4.656	5.284	-0.183	U6 snRNA-associated Sm-like protein LSm1, putative
PF3D7_1127600	E001	8.14765	0.011	0.001	0.037	NC_037282.1	1071752	1071829	78	+	6.246	3.93	0.668	CRAL/TRIO domain-containing protein, putative
PF3D7_1127600	E002	212.983	0.002	0	0	NC_037282.1	1072034	1072257	224	+	17.907	19.374	-0.114	CRAL/TRIO domain-containing protein, putative
PF3D7_1127600	E003	41.5624	0.003	0	0	NC_037282.1	1072376	1072478	103	+	12.25	8.574	0.515	CRAL/TRIO domain-containing protein, putative
PF3D7_1127600	E004	15.2621	0.007	0	0	NC_037282.1	1072594	1072683	90	+	8.993	4.104	1.132	CRAL/TRIO domain-containing protein, putative
PF3D7_1127600	E005	1.28333	0.047	0.006	0.1	NC_037282.1	1072794	1072827	34	+	2.986	0.87	1.779	CRAL/TRIO domain-containing protein, putative
PF3D7_1127600	E006	102.271	0.002	0.002	0.045	NC_037282.1	1072977	1073104	128	+	13.942	15.367	-0.14	CRAL/TRIO domain-containing protein, putative
PF3D7_1127600	E007	13.9367	0.175	0.62	0.904	NC_037282.1	1073199	1073291	93	+	7.076	5.981	0.243	CRAL/TRIO domain-containing protein, putative
PF3D7_1127600	E008	7.22415	0.036	0.129	0.531	NC_037282.1	1073390	1073434	45	+	5.484	4.238	0.372	CRAL/TRIO domain-containing protein, putative
PF3D7_1127600	E009	5.03001	0.017	0.015	0.179	NC_037282.1	1073582	1073621	40	+	4.939	3.114	0.665	CRAL/TRIO domain-containing protein, putative
PF3D7_1127600	E010	16.5864	0.008	0.03	0.27	NC_037282.1	1073755	1073813	59	+	6.032	7.665	-0.346	CRAL/TRIO domain-containing protein, putative
PF3D7_1128300	E001	0.922077	0.112	0.002	0.048	NC_037282.1	1098167	1098256	90	-	3.599	0.725	2.312	ATP-dependent 6-phosphofructokinase
PF3D7_1128300	E002	0.792179	0.319	0.337	0.761	NC_037282.1	1098387	1098461	75	-	2.106	1.12	0.91	ATP-dependent 6-phosphofructokinase
PF3D7_1128300	E003	46.6596	0.028	0.324	0.751	NC_037282.1	1098593	1099112	520	-	9.436	8.462	0.157	ATP-dependent 6-phosphofructokinase
PF3D7_1128300	E004	72.3784	0.008	0.777	0.954	NC_037282.1	1099325	1101471	2147	-	10.618	10.233	0.053	ATP-dependent 6-phosphofructokinase
PF3D7_1128300	E005	45.5393	0.005	0.016	0.189	NC_037282.1	1101675	1103555	1881	-	6.665	8.554	-0.36	ATP-dependent 6-phosphofructokinase
PF3D7_1128400	E001	1.67708	0.036	0.883	0.98	NC_037282.1	1104216	1104268	53	-	2.534	2.092	0.276	bifunctional farnesyl/geranylgeranyl diphosphate synthase
PF3D7_1128400	E002	0.332846	0.253	0.138	0.548	NC_037282.1	1104393	1104418	26	-	1.59	0.047	5.079	bifunctional farnesyl/geranylgeranyl diphosphate synthase
PF3D7_1128400	E003	13.4643	0.21	0.158	0.587	NC_037282.1	1104532	1104692	161	-	5.767	6.959	-0.271	bifunctional farnesyl/geranylgeranyl diphosphate synthase
PF3D7_1128400	E004	11.124	0.066	0.004	0.072	NC_037282.1	1104805	1104903	99	-	4.468	6.75	-0.595	bifunctional farnesyl/geranylgeranyl diphosphate synthase
PF3D7_1128400	E005	4.51631	0.015	0.001	0.021	NC_037282.1	1105020	1105105	86	-	2.531	4.612	-0.866	bifunctional farnesyl/geranylgeranyl diphosphate synthase
PF3D7_1128400	E006	106.626	0.058	0.001	0.025	NC_037282.1	1105210	1105481	272	-	16.56	13.16	0.331	bifunctional farnesyl/geranylgeranyl diphosphate synthase
PF3D7_1128400	E007	4.72954	0.073	0	0.001	NC_037282.1	1105625	1105696	72	-	1.606	5.283	-1.718	bifunctional farnesyl/geranylgeranyl diphosphate synthase
PF3D7_1128400	E008	5.52645	0.022	0.001	0.036	NC_037282.1	1105769	1105856	88	-	3.184	5.089	-0.677	bifunctional farnesyl/geranylgeranyl diphosphate synthase
PF3D7_1128400	E009	1.43443	0.06	0.001	0.035	NC_037282.1	1106006	1106104	99	-	0.047	2.831	-5.907	bifunctional farnesyl/geranylgeranyl diphosphate synthase
PF3D7_1128400	E010	9.31735	0.011	0.105	0.487	NC_037282.1	1106223	1106340	118	-	6.203	4.328	0.519	bifunctional farnesyl/geranylgeranyl diphosphate synthase
PF3D7_1128400	E011	6.70358	0.012	0.14	0.552	NC_037282.1	1106449	1106505	57	-	5.414	3.704	0.548	bifunctional farnesyl/geranylgeranyl diphosphate synthase
PF3D7_1129500	E001	250.252	0.015	0	0	NC_037282.1	1141486	1143030	1545	+	21.752	17.935	0.278	A/G-specific adenine glycosylase, putative
PF3D7_1129500	E002	15.3376	0.022	0	0	NC_037282.1	1143215	1143277	63	+	3.658	7.621	-1.059	A/G-specific adenine glycosylase, putative
PF3D7_1129500	E003	11.966	0.009	0	0	NC_037282.1	1143446	1143520	75	+	3.177	6.828	-1.104	A/G-specific adenine glycosylase, putative
PF3D7_1129500	E004	10.1575	0.013	0	0	NC_037282.1	1143608	1143664	57	+	3.176	6.381	-1.006	A/G-specific adenine glycosylase, putative
PF3D7_1129500	E005	3.28137	0.03	0.001	0.018	NC_037282.1	1143815	1143910	96	+	1.31	3.724	-1.507	A/G-specific adenine glycosylase, putative
PF3D7_1135600	E001	10.4517	0.011	0.001	0.037	NC_037282.1	1390064	1390489	426	+	3.024	5.921	-0.969	condensin-2 complex subunit D3, putative
PF3D7_1135600	E002	25.0688	0.006	0	0.007	NC_037282.1	1390676	1390855	180	+	9.53	7.223	0.4	condensin-2 complex subunit D3, putative
PF3D7_1135600	E003	8.98843	0.01	0.432	0.826	NC_037282.1	1390986	1391130	145	+	5.336	4.805	0.151	condensin-2 complex subunit D3, putative
PF3D7_1135600	E004	37.1821	0.007	0.455	0.835	NC_037282.1	1391272	1391832	561	+	8.987	9.584	-0.093	condensin-2 complex subunit D3, putative
PF3D7_1135600	E005	45.9506	0.028	0.342	0.767	NC_037282.1	1392029	1396173	4145	+	9.577	10.429	-0.123	condensin-2 complex subunit D3, putative
PF3D7_1136500.1	E001	7.30591	0.014	0.862	0.975	NC_037282.1	1431881	1431898	18	-	4.541	4.762	-0.068	casein kinase 1
PF3D7_1136500.1	E002	23.3147	0.007	0	0.016	NC_037282.1	1433141	1433155	15	-	8.817	6.519	0.436	casein kinase 1
PF3D7_1136500.1	E003	37.6162	0.015	0.01	0.143	NC_037282.1	1433156	1433276	121	-	10.598	8.835	0.262	casein kinase 1
PF3D7_1136500.1	E004	25.573	0.005	0.222	0.669	NC_037282.1	1433481	1433580	100	-	8.685	8.058	0.108	casein kinase 1
PF3D7_1136500.1	E005	317.996	0.009	0.456	0.835	NC_037282.1	1433737	1434063	327	-	20.844	21.385	-0.037	casein kinase 1
PF3D7_1136500.1	E006	2.05038	0.066	0.18	0.616	NC_037282.1	1434199	1434271	73	-	2.011	3.159	-0.652	casein kinase 1
PF3D7_1136500.1	E007	127.57	0.007	0.155	0.582	NC_037282.1	1434388	1434536	149	-	15.493	16.534	-0.094	casein kinase 1
PF3D7_1136500.1	E008	9.78316	0.093	0.624	0.907	NC_037282.1	1434684	1434753	70	-	5.265	5.942	-0.175	casein kinase 1
PF3D7_1136500.1	E009	0.572701	0.479	0.526	0.867	NC_037282.1	1434913	1434953	41	-	1.017	1.814	-0.836	casein kinase 1
PF3D7_1136500.1	E010	3.25752	0.021	0.744	0.948	NC_037282.1	1435095	1435170	76	-	3.007	3.321	-0.143	casein kinase 1
PF3D7_1139500.1	E001	8.8476	0.122	0.041	0.314	NC_037282.1	1576132	1576278	147	-	5.666	4.204	0.431	AAA family ATPase, putative
PF3D7_1139500.1	E002	4.2487	0.342	0.126	0.525	NC_037282.1	1576431	1576533	103	-	4.461	2.776	0.684	AAA family ATPase, putative
PF3D7_1139500.1	E003	1.37666	0.048	0.229	0.676	NC_037282.1	1576658	1576689	32	-	2.461	1.618	0.605	AAA family ATPase, putative
PF3D7_1139500.1	E004	0.329221	0.219	0.136	0.545	NC_037282.1	1576781	1576849	69	-	1.752	0.61	1.521	AAA family ATPase, putative
PF3D7_1139500.1	E005	1.87054	0.037	0.115	0.507	NC_037282.1	1577005	1577111	107	-	0.106	2.411	-4.508	AAA family ATPase, putative
PF3D7_1139500.1	E006	3.59858	0.024	0.023	0.231	NC_037282.1	1577258	1577554	297	-	4.208	2.643	0.671	AAA family ATPase, putative
PF3D7_1139500.1	E007	47.1545	0.074	0	0.01	NC_037282.1	1577796	1578978	1183	-	6.62	10.106	-0.61	AAA family ATPase, putative
PF3D7_1141400	E001	44.4109	0.062	0.001	0.036	NC_037282.1	1663621	1663872	252	+	10.923	8.971	0.284	phosphatidylinositol N-acetylglucosaminyltransferase subunit H, putative
PF3D7_1141400	E002	0.553419	0.183	0.034	0.29	NC_037282.1	1664099	1664198	100	+	0.118	2.055	-4.128	phosphatidylinositol N-acetylglucosaminyltransferase subunit H, putative
PF3D7_1141400	E003	5.08548	0.37	0.722	0.942	NC_037282.1	1664328	1664440	113	+	4.064	3.267	0.315	phosphatidylinositol N-acetylglucosaminyltransferase subunit H, putative
PF3D7_1141400	E004	1.93978	0.733	0.124	0.522	NC_037282.1	1664523	1664597	75	+	0.929	3.914	-2.074	phosphatidylinositol N-acetylglucosaminyltransferase subunit H, putative
PF3D7_1141400	E005	36.8268	0.148	0.049	0.344	NC_037282.1	1664729	1665250	522	+	8.711	11.475	-0.398	phosphatidylinositol N-acetylglucosaminyltransferase subunit H, putative
PF3D7_1141500	E001	10.4036	0.083	0.042	0.319	NC_037282.1	1665761	1665899	139	+	3.626	5.713	-0.656	conserved Plasmodium protein, unknown function
PF3D7_1141500	E002	3.92999	0.156	0.342	0.767	NC_037282.1	1665985	1666035	51	+	3.903	3.23	0.273	conserved Plasmodium protein, unknown function
PF3D7_1141500	E003	1.46526	0.094	0.601	0.896	NC_037282.1	1666135	1666172	38	+	1.507	2.134	-0.502	conserved Plasmodium protein, unknown function
PF3D7_1141500	E004	3.65664	0.021	0.028	0.261	NC_037282.1	1666309	1666438	130	+	1.505	3.632	-1.271	conserved Plasmodium protein, unknown function
PF3D7_1141500	E005	1.12392	0.07	0.687	0.937	NC_037282.1	1666542	1666637	96	+	1.506	1.984	-0.398	conserved Plasmodium protein, unknown function
PF3D7_1141500	E006	0.582623	0.135	0.243	0.687	NC_037282.1	1666734	1666751	18	+	0.085	1.573	-4.204	conserved Plasmodium protein, unknown function
PF3D7_1141500	E007	3.68187	0.023	0.002	0.051	NC_037282.1	1666841	1666898	58	+	0.085	3.59	-5.394	conserved Plasmodium protein, unknown function
PF3D7_1141500	E008	5.88208	0.014	0.041	0.317	NC_037282.1	1666991	1667091	101	+	2.593	4.45	-0.779	conserved Plasmodium protein, unknown function
PF3D7_1141500	E009	0.440506	0.109	0.355	0.777	NC_037282.1	1667234	1667310	77	+	0.085	1.233	-3.852	conserved Plasmodium protein, unknown function
PF3D7_1141500	E010	0.358994	0.378	0.46	0.838	NC_037282.1	1667422	1667449	28	+	0.085	1.22	-3.837	conserved Plasmodium protein, unknown function
PF3D7_1141500	E011	0.119665	0.296	0.75		NC_037282.1	1667597	1667618	22	+				conserved Plasmodium protein, unknown function
PF3D7_1141500	E012	0.456207	0.136	0.367	0.784	NC_037282.1	1667739	1667749	11	+	0.085	1.238	-3.858	conserved Plasmodium protein, unknown function
PF3D7_1141500	E013	1.52888	0.374	0.482	0.849	NC_037282.1	1667852	1667925	74	+	2.631	1.856	0.504	conserved Plasmodium protein, unknown function
PF3D7_1141500	E014	8.25347	0.024	0	0	NC_037282.1	1668094	1668162	69	+	7.495	3.309	1.179	conserved Plasmodium protein, unknown function
PF3D7_1141800	E001	17.8412	0.009	0.056	0.368	NC_037282.1	1672519	1672814	296	-	7.924	6.576	0.269	EELM2 domain-containing protein, putative
PF3D7_1141800	E002	6.98804	0.014	0.149	0.569	NC_037282.1	1672951	1673022	72	-	5.234	4.162	0.33	EELM2 domain-containing protein, putative
PF3D7_1141800	E003	209.184	0.002	0.054	0.36	NC_037282.1	1673187	1673450	264	-	18.958	18.479	0.037	EELM2 domain-containing protein, putative
PF3D7_1141800	E004	59.6246	0.002	0.49	0.853	NC_037282.1	1673566	1673705	140	-	11.951	12.288	-0.04	EELM2 domain-containing protein, putative
PF3D7_1141800	E005	2.63494	0.16	0.479	0.846	NC_037282.1	1673828	1673879	52	-	3.089	2.461	0.328	EELM2 domain-containing protein, putative
PF3D7_1141800	E006	4.38892	0.067	0.3	0.735	NC_037282.1	1673976	1674045	70	-	4.208	3.293	0.354	EELM2 domain-containing protein, putative
PF3D7_1141800	E007	53.5968	0.006	0	0.005	NC_037282.1	1674267	1674557	291	-	10.436	12.718	-0.285	EELM2 domain-containing protein, putative
PF3D7_1143900	E001	42.2134	0.005	0	0	NC_037282.1	1751577	1751921	345	-	8.295	10.955	-0.401	ATP-dependent (S)-NAD(P)H-hydrate dehydratase, putative
PF3D7_1143900	E002	32.843	0.007	0	0	NC_037282.1	1752198	1752961	764	-	10.944	8.255	0.407	ATP-dependent (S)-NAD(P)H-hydrate dehydratase, putative
PF3D7_1143900	E003	1.88598	0.077	0.571	0.884	NC_037282.1	1753203	1753269	67	-	2.799	2.357	0.248	ATP-dependent (S)-NAD(P)H-hydrate dehydratase, putative
PF3D7_1144200	E001	34.6429	0.013	0	0	NC_037282.1	1757488	1757631	144	-	11.52	8.396	0.456	conserved Plasmodium protein, unknown function
PF3D7_1144200	E002	40.5639	0.013	0	0	NC_037282.1	1757822	1758637	816	-	7.309	10.747	-0.556	conserved Plasmodium protein, unknown function
PF3D7_1145000	E001	24.8527	0.01	0	0.013	NC_037282.1	1780084	1780554	471	-	9.072	7.777	0.222	conserved Plasmodium protein, unknown function
PF3D7_1145000	E002	9.41948	0.02	0.551	0.874	NC_037282.1	1780649	1780893	245	-	5.345	5.363	-0.005	conserved Plasmodium protein, unknown function
PF3D7_1145000	E003	3.83911	0.227	0.975	1	NC_037282.1	1781046	1781187	142	-	3.485	3.348	0.058	conserved Plasmodium protein, unknown function
PF3D7_1145000	E004	0.903464	0.068	0.109	0.495	NC_037282.1	1781309	1781373	65	-	0.144	1.983	-3.788	conserved Plasmodium protein, unknown function
PF3D7_1145000	E005	0.919165	0.164	0.129	0.531	NC_037282.1	1781466	1781536	71	-	0.144	1.987	-3.791	conserved Plasmodium protein, unknown function
PF3D7_1145000	E006	20.8829	0.102	0.009	0.128	NC_037282.1	1781659	1782398	740	-	5.028	8.269	-0.718	conserved Plasmodium protein, unknown function
PF3D7_1200100	E001	238.208	0.019	0	0	NC_037284.1	16973	22048	5076	+	17.113	20.268	-0.244	erythrocyte membrane protein 1, PfEMP1
PF3D7_1200100	E002	680.158	0.019	0	0	NC_037284.1	23037	24497	1461	+	27.29	24.396	0.162	erythrocyte membrane protein 1, PfEMP1
PF3D7_1200800	E001	3.93265	0.17	0.009	0.135	NC_037284.1	68808	68885	78	-	4.559	1.891	1.27	serine/threonine protein kinase, FIKK family
PF3D7_1200800	E002	307.574	0.028	0	0.003	NC_037284.1	69063	70613	1551	-	20.691	21.381	-0.047	serine/threonine protein kinase, FIKK family
PF3D7_1200800	E003	0.712975	0.125	0.016	0.185	NC_037284.1	70768	70842	75	-	2.199	0.133	4.052	serine/threonine protein kinase, FIKK family
PF3D7_1202300	E001	2.12557	0.035	0.162	0.594	NC_037284.1	119402	119491	90	+	0.143	2.272	-3.99	dynein heavy chain, putative
PF3D7_1202300	E002	0.119665	0.31	1		NC_037284.1	119599	119686	88	+				dynein heavy chain, putative
PF3D7_1202300	E003	28.8829	0.007	0.016	0.189	NC_037284.1	119809	123868	4060	+	4.725	7.469	-0.66	dynein heavy chain, putative
PF3D7_1202300	E004	7.89614	0.009	0.322	0.75	NC_037284.1	124003	124288	286	+	2.771	4.055	-0.549	dynein heavy chain, putative
PF3D7_1202300	E005	0.494015	0.1	0.236	0.681	NC_037284.1	124396	124483	88	+	1.962	0.932	1.074	dynein heavy chain, putative
PF3D7_1202300	E006	2.10532	0.033	0.195	0.638	NC_037284.1	124640	124869	230	+	0.087	2.097	-4.592	dynein heavy chain, putative
PF3D7_1202300	E007	0.478659	0.71	0.801	0.96	NC_037284.1	124988	125068	81	+	0.084	1.067	-3.669	dynein heavy chain, putative
PF3D7_1202300	E008	3.26161	0.038	0.088	0.454	NC_037284.1	125182	125457	276	+	0.093	2.731	-4.872	dynein heavy chain, putative
PF3D7_1202300	E009	4.17703	0.015	0.051	0.349	NC_037284.1	125551	125802	252	+	0.096	3.035	-4.984	dynein heavy chain, putative
PF3D7_1202300	E010	6.42821	0.063	0.021	0.218	NC_037284.1	125931	126228	298	+	0.102	3.759	-5.198	dynein heavy chain, putative
PF3D7_1202300	E011	0				NC_037284.1	126360	126442	83	+				dynein heavy chain, putative
PF3D7_1202300	E012	0.887763	0.055	0.422	0.82	NC_037284.1	126528	126685	158	+	0.08	1.429	-4.165	dynein heavy chain, putative
PF3D7_1202300	E013	0.962524	0.387	0.493	0.854	NC_037284.1	126801	126942	142	+	0.083	1.374	-4.04	dynein heavy chain, putative
PF3D7_1202300	E014	3.67292	0.023	0.074	0.417	NC_037284.1	127144	127364	221	+	0.094	2.8	-4.899	dynein heavy chain, putative
PF3D7_1202300	E015	3.75351	0.022	0.835	0.969	NC_037284.1	127454	127614	161	+	2.77	2.738	0.017	dynein heavy chain, putative
PF3D7_1202300	E016	0.207928	0.276	0.951		NC_037284.1	127755	127829	75	+				dynein heavy chain, putative
PF3D7_1202300	E017	0.207928	0.276	0.951		NC_037284.1	127944	128030	87	+				dynein heavy chain, putative
PF3D7_1202300	E018	0.216877	0.297	1		NC_037284.1	128156	128249	94	+				dynein heavy chain, putative
PF3D7_1202300	E019	4.21739	0.019	0.054	0.362	NC_037284.1	128400	128796	397	+	0.096	2.997	-4.971	dynein heavy chain, putative
PF3D7_1202300	E020	5.48659	0.028	0.026	0.253	NC_037284.1	128917	129121	205	+	0.1	3.467	-5.123	dynein heavy chain, putative
PF3D7_1202300	E021	0.103964	0.314	1		NC_037284.1	129209	129408	200	+				dynein heavy chain, putative
PF3D7_1202300	E022	8.23196	0.281	0.901	0.985	NC_037284.1	129500	130492	993	+	4.234	4.027	0.072	dynein heavy chain, putative
PF3D7_1202300	E023	0.976026	0.061	0.387	0.798	NC_037284.1	130685	130811	127	+	0.081	1.522	-4.237	dynein heavy chain, putative
PF3D7_1202300	E024	4.21299	0.019	0.044	0.324	NC_037284.1	130993	131189	197	+	0.097	3.154	-5.025	dynein heavy chain, putative
PF3D7_1202300	E025	12.1894	0.024	0.083	0.443	NC_037284.1	131300	131551	252	+	2.77	4.972	-0.844	dynein heavy chain, putative
PF3D7_1202300	E026	2.3006	0.031	0.434	0.827	NC_037284.1	131706	131893	188	+	2.767	2.149	0.365	dynein heavy chain, putative
PF3D7_1202300	E027	0.553419	0.373	0.688	0.937	NC_037284.1	132050	132126	77	+	0.08	0.981	-3.617	dynein heavy chain, putative
PF3D7_1202300	E028	0.207928	0.276	0.951		NC_037284.1	132299	132372	74	+				dynein heavy chain, putative
PF3D7_1202300	E029	12.3101	0.011	0.014	0.174	NC_037284.1	132590	133069	480	+	6.542	4.626	0.5	dynein heavy chain, putative
PF3D7_1202300	E030	47.4116	0.024	0.972	1	NC_037284.1	133258	136786	3529	+	8.602	9.041	-0.072	dynein heavy chain, putative
PF3D7_1202300	E031	14.7205	0.017	0.401	0.806	NC_037284.1	137247	139281	2035	+	5.738	5.313	0.111	dynein heavy chain, putative
PF3D7_1202300	E032	10.3082	0.012	0.68	0.934	NC_037284.1	139436	139628	193	+	3.891	4.599	-0.241	dynein heavy chain, putative
PF3D7_1202300	E033	32.7236	0.007	0.018	0.198	NC_037284.1	139920	141098	1179	+	8.926	7.482	0.255	dynein heavy chain, putative
PF3D7_1202300	E034	15.835	0.027	0	0.01	NC_037284.1	141239	141499	261	+	8.069	5.068	0.671	dynein heavy chain, putative
PF3D7_1203900	E001	105.176	0.008	0.649	0.921	NC_037284.1	194144	194167	24	+	15	14.926	0.007	ubiquitin-conjugating enzyme E2
PF3D7_1203900	E002	35.195	0.024	0.702	0.939	NC_037284.1	194629	194732	104	+	9.768	9.645	0.018	ubiquitin-conjugating enzyme E2
PF3D7_1203900	E003	22.7789	0.006	0.001	0.03	NC_037284.1	194900	194969	70	+	9.175	7.095	0.371	ubiquitin-conjugating enzyme E2
PF3D7_1203900	E004	435.18	0.006	0.101	0.482	NC_037284.1	195099	195246	148	+	22.727	23.422	-0.044	ubiquitin-conjugating enzyme E2
PF3D7_1203900	E005	77.547	0.005	0.552	0.875	NC_037284.1	195365	195462	98	+	13.367	13.224	0.016	ubiquitin-conjugating enzyme E2
PF3D7_1204400	E001	5.81085	0.031	0.705	0.94	NC_037284.1	208165	208217	53	-	3.293	2.936	0.165	sexual stage-specific protein G37, putative
PF3D7_1204400	E002	8.94077	0.012	0	0.01	NC_037284.1	208398	208451	54	-	6.733	3.258	1.047	sexual stage-specific protein G37, putative
PF3D7_1204400	E003	4.32626	0.019	0.132	0.536	NC_037284.1	208541	208612	72	-	4.002	2.398	0.739	sexual stage-specific protein G37, putative
PF3D7_1204400	E004	9.52939	0.028	0.82	0.965	NC_037284.1	208703	208803	101	-	3.288	3.617	-0.137	sexual stage-specific protein G37, putative
PF3D7_1204400	E005	30.5711	0.004	0.391	0.8	NC_037284.1	209128	209257	130	-	5.579	6.475	-0.215	sexual stage-specific protein G37, putative
PF3D7_1204400	E006	3.9504	0.066	0.193	0.635	NC_037284.1	209449	209545	97	-	0.229	2.479	-3.438	sexual stage-specific protein G37, putative
PF3D7_1204400	E007	0.320841	0.172	1		NC_037284.1	209661	209737	77	-				sexual stage-specific protein G37, putative
PF3D7_1204400	E008	0				NC_037284.1	209838	209924	87	-				sexual stage-specific protein G37, putative
PF3D7_1204400	E009	0.447257	0.109	1	1	NC_037284.1	210029	210073	45	-	0.188	0.903	-2.264	sexual stage-specific protein G37, putative
PF3D7_1204400	E010	3.03764	0.022	0.87	0.977	NC_037284.1	210166	210247	82	-	2.337	2.165	0.11	sexual stage-specific protein G37, putative
PF3D7_1204400	E011	1.5362	0.037	0.467	0.841	NC_037284.1	210390	210433	44	-	0.202	1.57	-2.958	sexual stage-specific protein G37, putative
PF3D7_1204400	E012	2.98853	0.116	0.311	0.743	NC_037284.1	210525	210605	81	-	0.22	2.043	-3.216	sexual stage-specific protein G37, putative
PF3D7_1204400	E013	46.8338	0.006	0.092	0.465	NC_037284.1	210767	210893	127	-	6.376	7.924	-0.313	sexual stage-specific protein G37, putative
PF3D7_1206100	E001	3.13649	0.022	0.105	0.487	NC_037284.1	272320	272437	118	-	3.873	2.238	0.791	IMP-specific 5'-nucleotidase 1
PF3D7_1206100	E002	13.5752	0.046	0	0.004	NC_037284.1	272588	272756	169	-	8.377	4.437	0.917	IMP-specific 5'-nucleotidase 1
PF3D7_1206100	E003	0.553419	0.243	0.612	0.899	NC_037284.1	272952	273029	78	-	0.234	0.973	-2.057	IMP-specific 5'-nucleotidase 1
PF3D7_1206100	E004	24.2024	0.008	0.004	0.079	NC_037284.1	273132	273349	218	-	4.311	6.792	-0.656	IMP-specific 5'-nucleotidase 1
PF3D7_1206100	E005	8.76715	0.032	0.365	0.783	NC_037284.1	273559	273691	133	-	5.075	3.999	0.344	IMP-specific 5'-nucleotidase 1
PF3D7_1206100	E006	15.5627	0.093	0.267	0.709	NC_037284.1	273785	273935	151	-	6.832	5.178	0.4	IMP-specific 5'-nucleotidase 1
PF3D7_1206100	E007	13.3554	0.01	0.834	0.969	NC_037284.1	274061	274188	128	-	5.066	5.062	0.001	IMP-specific 5'-nucleotidase 1
PF3D7_1206100	E008	38.1565	0.025	0.022	0.227	NC_037284.1	274274	274510	237	-	6.528	8.372	-0.359	IMP-specific 5'-nucleotidase 1
PF3D7_1206100	E009	9.94636	0.013	0.06	0.382	NC_037284.1	274640	274742	103	-	2.756	4.581	-0.733	IMP-specific 5'-nucleotidase 1
PF3D7_1206200	E001	25.6457	0.005	0.001	0.037	NC_037284.1	275744	275912	169	-	9.469	7.592	0.319	eukaryotic translation initiation factor 3 subunit C, putative
PF3D7_1206200	E002	533.722	0.004	0.006	0.104	NC_037284.1	276189	278893	2705	-	24.196	24.577	-0.023	eukaryotic translation initiation factor 3 subunit C, putative
PF3D7_1206200	E003	2.85527	0.049	0.398	0.804	NC_037284.1	279256	279336	81	-	2.667	3.469	-0.379	eukaryotic translation initiation factor 3 subunit C, putative
PF3D7_1213500	E001	360.065	0.008	0	0	NC_037284.1	583089	584750	1662	+	14.217	17.541	-0.303	integral membrane protein GPR180, putative
PF3D7_1213500	E002	74.6432	0.008	0	0	NC_037284.1	584889	585323	435	+	14.043	9.274	0.599	integral membrane protein GPR180, putative
PF3D7_1214500	E001	197.567	0.01	0.736	0.946	NC_037284.1	611892	612114	223	+	14.275	14.012	0.027	conserved Plasmodium protein, unknown function
PF3D7_1214500	E002	133.75	0.008	0.387	0.798	NC_037284.1	612243	612392	150	+	11.613	12.152	-0.066	conserved Plasmodium protein, unknown function
PF3D7_1214500	E003	6.50376	0.064	0.001	0.036	NC_037284.1	612485	612513	29	+	6.39	2.817	1.181	conserved Plasmodium protein, unknown function
PF3D7_1214500	E004	1.73957	0.096	0.431	0.826	NC_037284.1	612658	612747	90	+	0.391	1.538	-1.975	conserved Plasmodium protein, unknown function
PF3D7_1214500	E005	0.216877	0.266	1		NC_037284.1	612861	612898	38	+				conserved Plasmodium protein, unknown function
PF3D7_1214500	E006	33.2104	0.011	0.256	0.699	NC_037284.1	613098	613128	31	+	5.574	6.784	-0.283	conserved Plasmodium protein, unknown function
PF3D7_1214600	E001	16.2132	0.075	0	0	NC_037284.1	613561	613675	115	-	1.422	7.707	-2.438	adrenodoxin-type ferredoxin, putative
PF3D7_1214600	E002	21.7552	0.152	0	0.001	NC_037284.1	613804	613933	130	-	10.506	5.854	0.844	adrenodoxin-type ferredoxin, putative
PF3D7_1214600	E003	3.99705	0.103	0.951	0.994	NC_037284.1	614030	614133	104	-	3.925	3.25	0.272	adrenodoxin-type ferredoxin, putative
PF3D7_1214600	E004	3.07766	0.028	0.355	0.777	NC_037284.1	614275	614392	118	-	3.962	2.679	0.564	adrenodoxin-type ferredoxin, putative
PF3D7_1214600	E005	0.53552	0.254	0.136	0.545	NC_037284.1	614565	614574	10	-	0.214	1.631	-2.928	adrenodoxin-type ferredoxin, putative
PF3D7_1215300	E001	8.07814	0.047	0.074	0.416	NC_037284.1	629009	629185	177	-	4.187	5.497	-0.393	10 kDa chaperonin
PF3D7_1215300	E002	6.41128	0.1	0.557	0.878	NC_037284.1	629318	629449	132	-	4.295	4.764	-0.15	10 kDa chaperonin
PF3D7_1215300	E003	3.11043	0.033	0	0.017	NC_037284.1	629665	629667	3	-	4.344	1.939	1.164	10 kDa chaperonin
PF3D7_1217100.1	E001	1.02498	0.397	0.648	0.92	NC_037284.1	675456	675558	103	-	1.347	1.837	-0.448	meiotic recombination protein SPO11, putative
PF3D7_1217100.1	E002	3.69849	0.24	0.031	0.279	NC_037284.1	675766	675825	60	-	4.822	2.136	1.174	meiotic recombination protein SPO11, putative
PF3D7_1217100.1	E003	12.0826	0.029	0.468	0.841	NC_037284.1	675941	676073	133	-	6.292	5.559	0.179	meiotic recombination protein SPO11, putative
PF3D7_1217100.1	E004	2.10352	0.032	0.09	0.459	NC_037284.1	676176	676226	51	-	3.302	1.924	0.779	meiotic recombination protein SPO11, putative
PF3D7_1217100.1	E005	4.98466	0.086	0.26	0.702	NC_037284.1	676428	676514	87	-	4.654	3.44	0.436	meiotic recombination protein SPO11, putative
PF3D7_1217100.1	E006	44.9089	0.006	0.283	0.72	NC_037284.1	676646	676814	169	-	11.043	10.385	0.089	meiotic recombination protein SPO11, putative
PF3D7_1217100.1	E007	5.33334	0.038	0.146	0.563	NC_037284.1	676972	677003	32	-	3.289	4.512	-0.456	meiotic recombination protein SPO11, putative
PF3D7_1217100.1	E008	15.2177	0.008	0	0	NC_037284.1	677228	677576	349	-	4.224	7.549	-0.838	meiotic recombination protein SPO11, putative
PF3D7_1218800	E001	32.5302	0.008	0.001	0.037	NC_037284.1	738357	738730	374	-	5.971	8.378	-0.489	secreted ookinete protein, putative
PF3D7_1218800	E002	2.43511	1.219	0.614	0.9	NC_037284.1	738886	738954	69	-	4.044	1.89	1.098	secreted ookinete protein, putative
PF3D7_1218800	E003	0.757651	0.116	0.115	0.506	NC_037284.1	739048	739107	60	-	2.501	1.037	1.271	secreted ookinete protein, putative
PF3D7_1218800	E004	3.20406	0.024	0.69	0.938	NC_037284.1	739214	739262	49	-	2.512	2.835	-0.175	secreted ookinete protein, putative
PF3D7_1218800	E005	10.2013	0.013	0.006	0.1	NC_037284.1	739468	739524	57	-	6.618	4.259	0.636	secreted ookinete protein, putative
PF3D7_1218800	E006	5.53138	0.028	0.121	0.515	NC_037284.1	739604	739646	43	-	4.631	3.166	0.549	secreted ookinete protein, putative
PF3D7_1218800	E007	33.5915	0.005	0.505	0.86	NC_037284.1	739742	739967	226	-	7.88	8.233	-0.063	secreted ookinete protein, putative
PF3D7_1218800	E008	31.5589	0.029	0.88	0.979	NC_037284.1	740084	740255	172	-	8.194	8.031	0.029	secreted ookinete protein, putative
PF3D7_1220700	E001	0.582279	0.588	0.257	0.7	NC_037284.1	822958	823234	277	-	2.118	0.95	1.157	conserved Plasmodium protein, unknown function
PF3D7_1220700	E002	0.933549	0.094	0.022	0.228	NC_037284.1	823586	823681	96	-	3.015	0.872	1.79	conserved Plasmodium protein, unknown function
PF3D7_1220700	E003	0				NC_037284.1	823870	823985	116	-				conserved Plasmodium protein, unknown function
PF3D7_1220700	E004	0.550249	0.132	0.129	0.531	NC_037284.1	824145	824213	69	-	2.148	0.709	1.599	conserved Plasmodium protein, unknown function
PF3D7_1220700	E005	0.541299	0.114	0.178	0.615	NC_037284.1	824967	825067	101	-	2.148	0.854	1.33	conserved Plasmodium protein, unknown function
PF3D7_1220700	E006	80.7916	0.019	0.001	0.028	NC_037284.1	825714	827712	1999	-	9.76	10.614	-0.121	conserved Plasmodium protein, unknown function
PF3D7_1221300	E001	144.631	0.008	0	0	NC_037284.1	851012	851720	709	-	17.871	15.588	0.197	conserved Plasmodium protein, unknown function
PF3D7_1221300	E002	0.537719	0.395	0.228	0.676	NC_037284.1	851900	851970	71	-	0.156	1.423	-3.185	conserved Plasmodium protein, unknown function
PF3D7_1221300	E003	0.358994	0.492	0.328	0.755	NC_037284.1	852122	852195	74	-	0.156	1.358	-3.118	conserved Plasmodium protein, unknown function
PF3D7_1221300	E004	5.15683	0.076	0.631	0.91	NC_037284.1	852353	852486	134	-	3.761	4.158	-0.145	conserved Plasmodium protein, unknown function
PF3D7_1221300	E005	0.537149	0.102	0.968	0.999	NC_037284.1	852740	852815	76	-	1.351	1.36	-0.01	conserved Plasmodium protein, unknown function
PF3D7_1221300	E006	68.8661	0.003	0	0.013	NC_037284.1	853099	853774	676	-	11.625	13.17	-0.18	conserved Plasmodium protein, unknown function
PF3D7_1221300	E007	0.119665	0.304	0.558		NC_037284.1	853971	854050	80	-				conserved Plasmodium protein, unknown function
PF3D7_1221300	E008	2.04362	0.397	0.814	0.963	NC_037284.1	854267	854360	94	-	2.673	2.327	0.2	conserved Plasmodium protein, unknown function
PF3D7_1221300	E009	47.3623	0.023	0.004	0.075	NC_037284.1	854518	854739	222	-	9.441	11.516	-0.287	conserved Plasmodium protein, unknown function
PF3D7_1223500	E001	59.1747	0.017	0.001	0.023	NC_037284.1	946864	946905	42	-	13.074	11.168	0.227	conserved Plasmodium protein, unknown function
PF3D7_1223500	E002	32.1491	0.005	0.406	0.809	NC_037284.1	947056	947135	80	-	9.518	9.616	-0.015	conserved Plasmodium protein, unknown function
PF3D7_1223500	E003	2.52352	0.029	0.958	0.997	NC_037284.1	947400	947514	115	-	2.774	2.95	-0.088	conserved Plasmodium protein, unknown function
PF3D7_1223500	E004	370.547	0.018	0.004	0.08	NC_037284.1	947689	960969	13281	-	21.451	22.808	-0.088	conserved Plasmodium protein, unknown function
PF3D7_1224200	E001	162.217	0.025	0.12	0.514	NC_037284.1	981301	983370	2070	+	14.87	15.803	-0.088	BRO1 domain-containing protein, putative
PF3D7_1224200	E002	33.1878	0.007	0.235	0.679	NC_037284.1	983673	983843	171	+	7.308	8.481	-0.215	BRO1 domain-containing protein, putative
PF3D7_1224200	E003	5.83818	0.027	0.033	0.283	NC_037284.1	984011	984118	108	+	5.047	3.273	0.625	BRO1 domain-containing protein, putative
PF3D7_1224200	E004	2.77984	0.133	0	0.003	NC_037284.1	984259	984305	47	+	5.332	1.397	1.933	BRO1 domain-containing protein, putative
PF3D7_1224200	E005	5.94128	0.067	0.144	0.559	NC_037284.1	984412	984475	64	+	4.753	3.427	0.472	BRO1 domain-containing protein, putative
PF3D7_1226400	E001	2.17066	0.035	0.002	0.049	NC_037284.1	1067470	1067508	39	-	3.636	1.297	1.488	regulator of MON1-CCZ1 complex, putative
PF3D7_1226400	E002	2.40134	0.143	0.913	0.988	NC_037284.1	1067662	1067707	46	-	2.798	2.894	-0.049	regulator of MON1-CCZ1 complex, putative
PF3D7_1226400	E003	128.368	0.016	0.981	1	NC_037284.1	1067850	1069048	1199	-	15.99	16.142	-0.014	regulator of MON1-CCZ1 complex, putative
PF3D7_1226400	E004	84.7325	0.003	0.63	0.91	NC_037284.1	1069526	1070572	1047	-	13.915	13.82	0.01	regulator of MON1-CCZ1 complex, putative
PF3D7_1226400	E005	43.5464	0.031	0.471	0.842	NC_037284.1	1071070	1071309	240	-	10.339	11.012	-0.091	regulator of MON1-CCZ1 complex, putative
PF3D7_1229900.1	E001	40.4466	0.006	0	0.011	NC_037284.1	1228063	1228377	315	-	9.286	11.456	-0.303	conserved Plasmodium protein, unknown function
PF3D7_1229900.1	E002	1.74603	0.058	0.228	0.676	NC_037284.1	1228466	1228549	84	-	1.949	2.949	-0.597	conserved Plasmodium protein, unknown function
PF3D7_1229900.1	E003	6.85449	0.015	0.493	0.854	NC_037284.1	1228776	1228853	78	-	4.942	4.435	0.156	conserved Plasmodium protein, unknown function
PF3D7_1229900.1	E004	30.0758	0.014	0	0.014	NC_037284.1	1228936	1229079	144	-	7.775	10.375	-0.416	conserved Plasmodium protein, unknown function
PF3D7_1229900.1	E005	2.07129	0.029	0.696	0.939	NC_037284.1	1229193	1229249	57	-	2.759	2.479	0.154	conserved Plasmodium protein, unknown function
PF3D7_1229900.1	E006	25.1767	0.009	0.012	0.152	NC_037284.1	1229345	1229402	58	-	9.239	7.584	0.285	conserved Plasmodium protein, unknown function
PF3D7_1229900.1	E007	16.5733	0.009	0.002	0.049	NC_037284.1	1229499	1229545	47	-	8.011	5.912	0.438	conserved Plasmodium protein, unknown function
PF3D7_1229900.1	E008	5.92517	0.013	0.044	0.322	NC_037284.1	1229650	1229677	28	-	5.063	3.602	0.491	conserved Plasmodium protein, unknown function
PF3D7_1229900.1	E009	0.213707	0.25	0.23		NC_037284.1	1229792	1229832	41	-				conserved Plasmodium protein, unknown function
PF3D7_1229900.1	E010	21.7596	0.023	0.468	0.841	NC_037284.1	1229989	1230085	97	-	8.23	7.693	0.097	conserved Plasmodium protein, unknown function
PF3D7_1229900.1	E011	16.205	0.1	0.876	0.978	NC_037284.1	1230237	1230325	89	-	7.104	6.808	0.061	conserved Plasmodium protein, unknown function
PF3D7_1229900.1	E012	0.239329	0.276	0.224		NC_037284.1	1230511	1230569	59	-				conserved Plasmodium protein, unknown function
PF3D7_1229900.1	E013	6.52565	0.028	0.165	0.599	NC_037284.1	1230672	1230744	73	-	5.07	4.037	0.329	conserved Plasmodium protein, unknown function
PF3D7_1229900.1	E014	10.5289	0.105	0.177	0.613	NC_037284.1	1230901	1230999	99	-	6.579	4.935	0.415	conserved Plasmodium protein, unknown function
PF3D7_1229900.1	E015	2.04775	0.047	0.001	0.031	NC_037284.1	1231110	1231180	71	-	3.542	0.942	1.911	conserved Plasmodium protein, unknown function
PF3D7_1229900.1	E016	6.32573	0.033	0.23	0.676	NC_037284.1	1231269	1231392	124	-	4.027	5.074	-0.333	conserved Plasmodium protein, unknown function
PF3D7_1229900.1	E017	2.68875	0.124	0.483	0.85	NC_037284.1	1231550	1231618	69	-	3.201	2.651	0.272	conserved Plasmodium protein, unknown function
PF3D7_1229900.1	E018	1.95872	0.175	0.894	0.983	NC_037284.1	1231694	1231750	57	-	2.534	2.622	-0.049	conserved Plasmodium protein, unknown function
PF3D7_1229900.1	E019	0				NC_037284.1	1231853	1231917	65	-				conserved Plasmodium protein, unknown function
PF3D7_1229900.1	E020	0				NC_037284.1	1232057	1232105	49	-				conserved Plasmodium protein, unknown function
PF3D7_1229900.1	E021	0.635342	0.525	0.767	0.951	NC_037284.1	1232200	1232323	124	-	1.622	1.299	0.321	conserved Plasmodium protein, unknown function
PF3D7_1229900.1	E022	0.103964	0.323	0.397		NC_037284.1	1232457	1232560	104	-				conserved Plasmodium protein, unknown function
PF3D7_1229900.1	E023	2.27885	0.945	0.566	0.882	NC_037284.1	1232723	1232827	105	-	2.167	3.134	-0.532	conserved Plasmodium protein, unknown function
PF3D7_1229900.1	E024	1.49268	0.475	0.187	0.628	NC_037284.1	1232970	1233005	36	-	1.142	3.046	-1.416	conserved Plasmodium protein, unknown function
PF3D7_1232100	E001	339.718	0.014	0	0.007	NC_037284.1	1328311	1329450	1140	-	20.792	22.482	-0.113	60 kDa chaperonin
PF3D7_1232100	E002	322.176	0.014	0	0.007	NC_037284.1	1330355	1331371	1017	-	21.905	20.196	0.117	60 kDa chaperonin
PF3D7_1233800	E001	229.238	0.012	0.016	0.189	NC_037284.1	1405182	1405673	492	-	18.623	19.877	-0.094	conserved Plasmodium protein, unknown function
PF3D7_1233800	E002	9.03925	0.012	0	0.003	NC_037284.1	1405768	1405820	53	-	6.084	3.194	0.93	conserved Plasmodium protein, unknown function
PF3D7_1233800	E003	151.303	0.01	0.06	0.382	NC_037284.1	1405893	1405968	76	-	16.988	16.461	0.046	conserved Plasmodium protein, unknown function
PF3D7_1235800	E001	4.53559	0.017	0.193	0.636	NC_037284.1	1489319	1489480	162	-	4.025	2.793	0.527	peptidase, putative
PF3D7_1235800	E002	0.867997	0.887	0.082	0.441	NC_037284.1	1489571	1489652	82	-	3.569	0.732	2.285	peptidase, putative
PF3D7_1235800	E003	4.66654	0.094	0.617	0.903	NC_037284.1	1489799	1489952	154	-	3.479	2.9	0.263	peptidase, putative
PF3D7_1235800	E004	22.5819	0.008	0.838	0.97	NC_037284.1	1490034	1490775	742	-	6.501	6.394	0.024	peptidase, putative
PF3D7_1235800	E005	31.7087	0.117	0.452	0.834	NC_037284.1	1490946	1493370	2425	-	8.125	7.214	0.172	peptidase, putative
PF3D7_1235800	E006	6.59091	0.043	0.531	0.869	NC_037284.1	1493551	1493797	247	-	2.874	3.65	-0.345	peptidase, putative
PF3D7_1235800	E007	9.09845	0.033	0.378	0.789	NC_037284.1	1493968	1494340	373	-	4.888	4.074	0.263	peptidase, putative
PF3D7_1235800	E008	1.57435	0.043	0.249	0.695	NC_037284.1	1494478	1494612	135	-	0.193	1.87	-3.273	peptidase, putative
PF3D7_1235800	E009	0.223629	0.166	0.89		NC_037284.1	1494746	1494835	90	-				peptidase, putative
PF3D7_1235800	E010	3.44034	0.019	0.083	0.444	NC_037284.1	1494944	1495086	143	-	0.193	2.648	-3.775	peptidase, putative
PF3D7_1235800	E011	1.63121	0.054	0.237	0.681	NC_037284.1	1495241	1495391	151	-	0.193	1.929	-3.318	peptidase, putative
PF3D7_1235800	E012	1.9958	0.112	0.928	0.991	NC_037284.1	1495510	1495614	105	-	2.033	1.998	0.025	peptidase, putative
PF3D7_1235800	E013	10.6904	0.011	0.106	0.487	NC_037284.1	1495698	1495952	255	-	2.87	4.656	-0.698	peptidase, putative
PF3D7_1235800	E014	10.5162	0.016	0.002	0.044	NC_037284.1	1496085	1497065	981	-	0.193	4.572	-4.563	peptidase, putative
PF3D7_1241600	E001	0.166423	0.285	0.318		NC_037284.1	1774901	1774913	13	+				S-adenosylmethionine mitochondrial carrier protein
PF3D7_1241600	E002	38.5882	0.011	0.013	0.166	NC_037284.1	1775055	1775267	213	+	10.466	9.202	0.186	S-adenosylmethionine mitochondrial carrier protein
PF3D7_1241600	E003	1.49443	0.05	0.834	0.969	NC_037284.1	1775474	1775552	79	+	2.27	2.086	0.122	S-adenosylmethionine mitochondrial carrier protein
PF3D7_1241600	E004	18.9231	0.017	0.819	0.964	NC_037284.1	1775749	1775948	200	+	7.504	7.219	0.056	S-adenosylmethionine mitochondrial carrier protein
PF3D7_1241600	E005	5.78127	0.02	0.151	0.573	NC_037284.1	1776058	1776120	63	+	3.898	4.888	-0.326	S-adenosylmethionine mitochondrial carrier protein
PF3D7_1241600	E006	0.816485	0.066	0.598	0.895	NC_037284.1	1776220	1776281	62	+	1.44	1.815	-0.334	S-adenosylmethionine mitochondrial carrier protein
PF3D7_1241600	E007	5.1123	0.017	0	0.003	NC_037284.1	1776442	1776582	141	+	2.487	5.401	-1.119	S-adenosylmethionine mitochondrial carrier protein
PF3D7_1250200	E001	705.665	0.006	0.005	0.083	NC_037284.1	2059108	2061337	2230	+	26.514	25.517	0.055	CSC1-like protein, putative
PF3D7_1250200	E002	37.9736	0.003	0.208	0.654	NC_037284.1	2061741	2061940	200	+	9.974	10.398	-0.06	CSC1-like protein, putative
PF3D7_1250200	E003	21.4225	0.006	0.074	0.416	NC_037284.1	2062038	2062185	148	+	7.45	8.379	-0.17	CSC1-like protein, putative
PF3D7_1250200	E004	14.5837	0.027	0	0.007	NC_037284.1	2062364	2062475	112	+	4.944	8.007	-0.696	CSC1-like protein, putative
PF3D7_1250200	E005	70.7885	0.006	0.723	0.942	NC_037284.1	2062704	2062872	169	+	13.055	12.829	0.025	CSC1-like protein, putative
PF3D7_1250200	E006	42.1593	0.015	0.084	0.446	NC_037284.1	2062967	2063227	261	+	10.037	11.041	-0.138	CSC1-like protein, putative
PF3D7_1300200	E001	9.22868	0.041	0.001	0.026	NC_004331.3	30605	31597	993	-	4.374	4.599	-0.072	rifin
PF3D7_1300200	E002	0.64112	0.167	0.002	0.051	NC_004331.3	31828	31881	54	-	2.904	0.085	5.093	rifin
PF3D7_1303900	E001	0.670886	0.09	0.181	0.618	NC_004331.3	215291	215383	93	+	0.185	1.683	-3.186	GINS complex subunit Psf3, putative
PF3D7_1303900	E002	2.65325	0.31	0.656	0.923	NC_004331.3	215493	215588	96	+	3.04	2.718	0.162	GINS complex subunit Psf3, putative
PF3D7_1303900	E003	10.7237	0.027	0	0.006	NC_004331.3	215671	215858	188	+	2.642	5.792	-1.132	GINS complex subunit Psf3, putative
PF3D7_1303900	E004	9.63564	0.015	0.004	0.069	NC_004331.3	215983	216125	143	+	6.278	4.574	0.457	GINS complex subunit Psf3, putative
PF3D7_1303900	E005	3.66455	0.042	0.246	0.691	NC_004331.3	216240	216331	92	+	3.732	2.855	0.387	GINS complex subunit Psf3, putative
PF3D7_1312100	E001	106.193	0.015	0.001	0.038	NC_004331.3	513068	516799	3732	-	15.175	15.061	0.011	GYF domain-containing protein, putative
PF3D7_1312100	E002	1.45469	0.041	0.002	0.048	NC_004331.3	517057	517326	270	-	0.161	3.085	-4.264	GYF domain-containing protein, putative
PF3D7_1314500	E001	17.1322	0.064	0.004	0.075	NC_004331.3	622691	622876	186	-	5.832	8.515	-0.546	transmembrane emp24 domain-containing protein, putative
PF3D7_1314500	E002	25.5289	0.019	0.001	0.037	NC_004331.3	623008	623178	171	-	7.519	9.702	-0.368	transmembrane emp24 domain-containing protein, putative
PF3D7_1314500	E003	61.3361	0.029	0.002	0.049	NC_004331.3	623355	623472	118	-	12.922	10.685	0.274	transmembrane emp24 domain-containing protein, putative
PF3D7_1314500	E004	41.8372	0.004	0.211	0.656	NC_004331.3	623570	623715	146	-	10.72	9.92	0.112	transmembrane emp24 domain-containing protein, putative
PF3D7_1316000	E001	3.31392	0.02	0.189	0.629	NC_004331.3	668360	668429	70	-	0.202	2.306	-3.511	protein kinase, putative
PF3D7_1316000	E002	0.537719	0.3	0.934	0.991	NC_004331.3	668600	668641	42	-	0.117	0.843	-2.852	protein kinase, putative
PF3D7_1316000	E003	0.865311	0.08	0.624	0.907	NC_004331.3	668749	668831	83	-	0.123	1.16	-3.237	protein kinase, putative
PF3D7_1316000	E004	3.70923	0.02	0.113	0.5	NC_004331.3	668918	668960	43	-	3.861	2.26	0.773	protein kinase, putative
PF3D7_1316000	E005	2.28524	0.027	0.747	0.949	NC_004331.3	669096	669155	60	-	2.253	1.935	0.22	protein kinase, putative
PF3D7_1316000	E006	6.6952	0.012	0.046	0.332	NC_004331.3	669259	669328	70	-	0.146	3.334	-4.509	protein kinase, putative
PF3D7_1316000	E007	9.25795	0.039	0.256	0.699	NC_004331.3	669422	669440	19	-	2.256	3.774	-0.742	protein kinase, putative
PF3D7_1316000	E008	14.8234	0.007	0.756	0.95	NC_004331.3	669518	669618	101	-	4.942	4.731	0.063	protein kinase, putative
PF3D7_1316000	E009	0.867394	0.085	0.001	0.019	NC_004331.3	669717	669762	46	-	3.857	0.67	2.525	protein kinase, putative
PF3D7_1316000	E010	10.098	0.013	0.092	0.464	NC_004331.3	669858	669933	76	-	5.39	3.835	0.491	protein kinase, putative
PF3D7_1316000	E011	8.24106	0.01	0.726	0.944	NC_004331.3	670016	670057	42	-	3.867	3.576	0.113	protein kinase, putative
PF3D7_1316000	E012	21.9841	0.005	0.083	0.444	NC_004331.3	670271	670462	192	-	3.866	5.807	-0.587	protein kinase, putative
PF3D7_1316000	E013	15.083	0.024	0.734	0.946	NC_004331.3	670603	670745	143	-	4.433	4.848	-0.129	protein kinase, putative
PF3D7_1316300	E001	0.528769	0.151	0.839	0.97	NC_004331.3	681363	681410	48	-	0.058	1.191	-4.365	conserved Plasmodium protein, unknown function
PF3D7_1316300	E002	0.537719	0.163	1	1	NC_004331.3	681503	681571	69	-	0.058	1.053	-4.188	conserved Plasmodium protein, unknown function
PF3D7_1316300	E003	1.60307	0.075	0	0.008	NC_004331.3	681739	681800	62	-	3.552	1.456	1.287	conserved Plasmodium protein, unknown function
PF3D7_1316300	E004	1.27645	0.221	0.004	0.077	NC_004331.3	681880	681931	52	-	3.099	1.423	1.123	conserved Plasmodium protein, unknown function
PF3D7_1316300	E005	44.5492	0.434	0.003	0.06	NC_004331.3	682066	682149	84	-	3.898	9.828	-1.334	conserved Plasmodium protein, unknown function
PF3D7_1316700	E001	5.90888	0.09	0.995	1	NC_004331.3	695732	695896	165	+	2.596	2.617	-0.012	conserved protein, unknown function
PF3D7_1316700	E002	115.364	0.006	0	0.001	NC_004331.3	696165	696763	599	+	7.368	10.781	-0.549	conserved protein, unknown function
PF3D7_1316700	E003	48.4767	0.005	0	0	NC_004331.3	696878	697985	1108	+	10.617	7.157	0.569	conserved protein, unknown function
PF3D7_1316800	E001	34.8077	0.011	0.002	0.044	NC_004331.3	698218	698370	153	-	8.969	10.597	-0.241	protein transport protein SEC20, putative
PF3D7_1316800	E002	6.44428	0.02	0.26	0.702	NC_004331.3	698477	698582	106	-	4.871	4.034	0.272	protein transport protein SEC20, putative
PF3D7_1316800	E003	1.47926	0.144	0.832	0.969	NC_004331.3	698745	698799	55	-	2.087	2.276	-0.125	protein transport protein SEC20, putative
PF3D7_1316800	E004	20.0344	0.008	0.738	0.947	NC_004331.3	698880	699046	167	-	7.725	7.462	0.05	protein transport protein SEC20, putative
PF3D7_1316800	E005	0.909243	0.341	0.209	0.655	NC_004331.3	699151	699240	90	-	1.068	2.316	-1.116	protein transport protein SEC20, putative
PF3D7_1316800	E006	23.1694	0.012	0.083	0.443	NC_004331.3	699345	699481	137	-	8.591	7.413	0.213	protein transport protein SEC20, putative
PF3D7_1316800	E007	11.1244	0.176	0.234	0.678	NC_004331.3	699758	699922	165	-	6.442	5.017	0.361	protein transport protein SEC20, putative
PF3D7_1321100	E001	7.51179	0.01	0	0	NC_004331.3	861442	861513	72	-	2.351	6.903	-1.554	protein kinase domain-containing protein, putative
PF3D7_1321100	E002	53.0885	0.005	0.215	0.659	NC_004331.3	861673	862146	474	-	11.901	11.306	0.074	protein kinase domain-containing protein, putative
PF3D7_1321100	E003	1089.36	0.003	0.104	0.486	NC_004331.3	862258	870896	8639	-	28.602	28.86	-0.013	protein kinase domain-containing protein, putative
PF3D7_1321100	E004	140.718	0.003	0.018	0.202	NC_004331.3	871174	872332	1159	-	16.934	15.966	0.085	protein kinase domain-containing protein, putative
PF3D7_1322900	E001	21.268	0.005	0	0.002	NC_004331.3	961213	961315	103	+	0.321	6.082	-4.242	conserved protein, unknown function
PF3D7_1322900	E002	0				NC_004331.3	961465	961506	42	+				conserved protein, unknown function
PF3D7_1322900	E003	3.59781	0.019	0.688	0.937	NC_004331.3	961669	961690	22	+	2.134	2.57	-0.268	conserved protein, unknown function
PF3D7_1322900	E004	3.23662	0.106	0.79	0.959	NC_004331.3	961772	961798	27	+	2.129	2.471	-0.215	conserved protein, unknown function
PF3D7_1322900	E005	2.5023	0.039	0.982	1	NC_004331.3	961949	961988	40	+	2.136	2.1	0.025	conserved protein, unknown function
PF3D7_1322900	E006	12.1983	0.021	0	0.001	NC_004331.3	962087	962149	63	+	8.27	4.034	1.036	conserved protein, unknown function
PF3D7_1322900	E007	327.959	0.003	0	0.001	NC_004331.3	962337	962486	150	+	15.768	17.729	-0.169	conserved protein, unknown function
PF3D7_1322900	E008	13.4278	0.008	0	0.001	NC_004331.3	962564	962576	13	+	8.243	4.279	0.946	conserved protein, unknown function
PF3D7_1322900	E009	18.6589	0.028	0	0	NC_004331.3	962706	962746	41	+	10.078	4.941	1.028	conserved protein, unknown function
PF3D7_1322900	E010	114.34	0.003	0.015	0.179	NC_004331.3	962852	963007	156	+	10.365	12.199	-0.235	conserved protein, unknown function
PF3D7_1322900	E011	9.90004	0.072	0	0.014	NC_004331.3	963150	963218	69	+	7.581	3.56	1.09	conserved protein, unknown function
PF3D7_1322900	E012	5.72569	0.018	0	0.002	NC_004331.3	963308	963344	37	+	6.493	2.542	1.353	conserved protein, unknown function
PF3D7_1322900	E013	85.8128	0.003	0.425	0.823	NC_004331.3	963533	963561	29	+	10.215	10.818	-0.083	conserved protein, unknown function
PF3D7_1323000	E001	392.442	0.005	0	0	NC_004331.3	963661	963797	137	-	17.447	19.074	-0.129	beta-hydroxyacyl-ACP dehydratase
PF3D7_1323000	E002	28.5012	0.006	0	0	NC_004331.3	964135	964690	556	-	11.051	6.319	0.806	beta-hydroxyacyl-ACP dehydratase
PF3D7_1325200	E001	139.796	0.008	0	0.005	NC_004331.3	1047848	1048339	492	-	14.129	11.747	0.266	lactate dehydrogenase, putative
PF3D7_1325200	E002	259.538	0.01	0	0.003	NC_004331.3	1048636	1049027	392	-	12.285	15.071	-0.295	lactate dehydrogenase, putative
PF3D7_1325200	E003	25.322	0.006	0.416	0.817	NC_004331.3	1049239	1049359	121	-	6.312	5.556	0.184	lactate dehydrogenase, putative
PF3D7_1326400	E001	5.58824	0.016	0.357	0.777	NC_004331.3	1095553	1095639	87	-	3.989	4.535	-0.185	translation initiation factor eIF-2B subunit gamma, putative
PF3D7_1326400	E002	7.90759	0.165	0.345	0.769	NC_004331.3	1095872	1096005	134	-	5.541	4.252	0.382	translation initiation factor eIF-2B subunit gamma, putative
PF3D7_1326400	E003	2.23303	0.033	0.495	0.854	NC_004331.3	1096112	1096181	70	-	3.025	2.407	0.329	translation initiation factor eIF-2B subunit gamma, putative
PF3D7_1326400	E004	0.751958	0.087	0.022	0.228	NC_004331.3	1096344	1096424	81	-	2.15	0.13	4.047	translation initiation factor eIF-2B subunit gamma, putative
PF3D7_1326400	E005	6.88573	0.018	0.161	0.592	NC_004331.3	1096656	1096754	99	-	4.121	5.034	-0.289	translation initiation factor eIF-2B subunit gamma, putative
PF3D7_1326400	E006	11.6836	0.012	0.001	0.021	NC_004331.3	1096860	1096978	119	-	4.737	7.006	-0.565	translation initiation factor eIF-2B subunit gamma, putative
PF3D7_1326400	E007	4.74123	0.015	0.007	0.107	NC_004331.3	1097061	1097112	52	-	2.839	4.749	-0.742	translation initiation factor eIF-2B subunit gamma, putative
PF3D7_1326400	E008	55.2495	0.036	0.887	0.981	NC_004331.3	1097243	1097574	332	-	11.987	11.573	0.051	translation initiation factor eIF-2B subunit gamma, putative
PF3D7_1326400	E009	1.19559	0.248	0.634	0.912	NC_004331.3	1097820	1097880	61	-	1.883	2.167	-0.203	translation initiation factor eIF-2B subunit gamma, putative
PF3D7_1326400	E010	41.2038	0.01	0.013	0.163	NC_004331.3	1098078	1098464	387	-	11.089	9.38	0.242	translation initiation factor eIF-2B subunit gamma, putative
PF3D7_1327100	E001	7.42954	0.103	0.694	0.939	NC_004331.3	1138558	1138589	32	-	2.569	3.067	-0.256	conserved protein, unknown function
PF3D7_1327100	E002	1.71988	0.046	0	0.001	NC_004331.3	1138846	1138871	26	-	5.563	1.094	2.346	conserved protein, unknown function
PF3D7_1327100	E003	3.00717	0.022	0	0.011	NC_004331.3	1138958	1138998	41	-	5.582	1.655	1.754	conserved protein, unknown function
PF3D7_1327100	E004	4.20496	0.027	0	0	NC_004331.3	1139092	1139155	64	-	6.945	1.81	1.94	conserved protein, unknown function
PF3D7_1327100	E005	1.29489	0.224	0	0	NC_004331.3	1139313	1139329	17	-	6.098	0.414	3.88	conserved protein, unknown function
PF3D7_1327100	E006	0.213707	0.46	0.01		NC_004331.3	1139442	1139476	35	-				conserved protein, unknown function
PF3D7_1327100	E007	0				NC_004331.3	1139597	1139662	66	-				conserved protein, unknown function
PF3D7_1327100	E008	0.223629	0.169	1		NC_004331.3	1139760	1139807	48	-				conserved protein, unknown function
PF3D7_1327100	E009	0.207928	0.442	1		NC_004331.3	1139955	1139976	22	-				conserved protein, unknown function
PF3D7_1327100	E010	3.77654	0.035	0.836	0.969	NC_004331.3	1140098	1140203	106	-	2.562	2.145	0.256	conserved protein, unknown function
PF3D7_1327100	E011	0.733345	0.076	0.163	0.594	NC_004331.3	1140326	1140391	66	-	2.559	0.921	1.474	conserved protein, unknown function
PF3D7_1327100	E012	0.239329	0.268	1		NC_004331.3	1140498	1140540	43	-				conserved protein, unknown function
PF3D7_1327100	E013	0.216877	0.279	1		NC_004331.3	1140668	1140721	54	-				conserved protein, unknown function
PF3D7_1327100	E014	1.12709	0.049	0.632	0.91	NC_004331.3	1140880	1140988	109	-	0.321	1.239	-1.947	conserved protein, unknown function
PF3D7_1327100	E015	9.54806	0.009	0.495	0.854	NC_004331.3	1141140	1141207	68	-	4.381	3.361	0.382	conserved protein, unknown function
PF3D7_1327100	E016	177.997	0.009	0	0	NC_004331.3	1141324	1141561	238	-	8.621	12.786	-0.569	conserved protein, unknown function
PF3D7_1329000	E001	12.85	0.02	0.437	0.829	NC_004331.3	1217917	1217983	67	-	6.651	6.071	0.131	DNA-directed RNA polymerase III subunit RPC1, putative
PF3D7_1329000	E002	22.3434	0.007	0	0.006	NC_004331.3	1218104	1218316	213	-	9.267	6.768	0.453	DNA-directed RNA polymerase III subunit RPC1, putative
PF3D7_1329000	E003	5.09001	0.135	0.749	0.949	NC_004331.3	1218458	1218579	122	-	4.233	3.865	0.131	DNA-directed RNA polymerase III subunit RPC1, putative
PF3D7_1329000	E004	73.9521	0.004	0.891	0.982	NC_004331.3	1218697	1219913	1217	-	13.043	13.286	-0.027	DNA-directed RNA polymerase III subunit RPC1, putative
PF3D7_1329000	E005	368.295	0.003	0.047	0.337	NC_004331.3	1220084	1225535	5452	-	21.851	22.309	-0.03	DNA-directed RNA polymerase III subunit RPC1, putative
PF3D7_1331100	E001	0				NC_004331.3	1299906	1299975	70	-				DNA polymerase theta, putative
PF3D7_1331100	E002	0.781731	0.112	0.429	0.826	NC_004331.3	1300116	1300214	99	-	1.963	1.324	0.568	DNA polymerase theta, putative
PF3D7_1331100	E003	4.09525	0.15	0.54	0.871	NC_004331.3	1300407	1300520	114	-	3.209	3.816	-0.25	DNA polymerase theta, putative
PF3D7_1331100	E004	91.5363	0.019	0.429	0.826	NC_004331.3	1300720	1300942	223	-	14.604	13.84	0.078	DNA polymerase theta, putative
PF3D7_1331100	E005	212.011	0.001	0.002	0.049	NC_004331.3	1301067	1302876	1810	-	18.493	19.272	-0.06	DNA polymerase theta, putative
PF3D7_1331100	E006	244.032	0.003	0.14	0.552	NC_004331.3	1303138	1304218	1081	-	20.015	19.403	0.045	DNA polymerase theta, putative
PF3D7_1331100	E007	28.7761	0.012	0.349	0.772	NC_004331.3	1304417	1304546	130	-	9.374	8.6	0.124	DNA polymerase theta, putative
PF3D7_1331100	E008	5.23892	0.016	0.761	0.951	NC_004331.3	1304752	1304812	61	-	4.2	3.92	0.1	DNA polymerase theta, putative
PF3D7_1331100	E009	2.21208	0.036	0.966	0.999	NC_004331.3	1305016	1305097	82	-	2.772	2.779	-0.003	DNA polymerase theta, putative
PF3D7_1331100	E010	7.13323	0.103	0.582	0.889	NC_004331.3	1305230	1305294	65	-	4.466	5.243	-0.232	DNA polymerase theta, putative
PF3D7_1335300	E001	1273.36	0.018	0	0	NC_004331.3	1428874	1438580	9707	-	30.018	29.101	0.045	reticulocyte binding protein 2 homologue b
PF3D7_1335300	E002	5.50342	0.024	0	0	NC_004331.3	1438795	1438852	58	-	1.825	6.043	-1.728	reticulocyte binding protein 2 homologue b
PF3D7_1335400	E001	5.01148	0.017	0	0.001	NC_004331.3	1440779	1440836	58	+	2.271	5.648	-1.314	reticulocyte binding protein 2 homologue a
PF3D7_1335400	E002	1336.67	0.011	0	0	NC_004331.3	1441051	1450385	9335	+	30.081	29.579	0.024	reticulocyte binding protein 2 homologue a
PF3D7_1338000	E001	6.70048	0.148	0.065	0.395	NC_004331.3	1536463	1536504	42	+	3.344	5.542	-0.729	LMBR1 domain-containing protein, putative
PF3D7_1338000	E002	29.7521	0.005	0.002	0.04	NC_004331.3	1536680	1536832	153	+	10.07	8.192	0.298	LMBR1 domain-containing protein, putative
PF3D7_1338000	E003	0.448885	0.206	0.807	0.962	NC_004331.3	1536938	1536995	58	+	1.125	1.351	-0.264	LMBR1 domain-containing protein, putative
PF3D7_1338000	E004	2.2969	0.27	0.229	0.676	NC_004331.3	1537087	1537158	72	+	2.179	3.436	-0.657	LMBR1 domain-containing protein, putative
PF3D7_1338000	E005	2.83211	0.027	0.763	0.951	NC_004331.3	1537239	1537309	71	+	2.924	3.152	-0.108	LMBR1 domain-containing protein, putative
PF3D7_1338000	E006	1.37394	0.057	0.448	0.832	NC_004331.3	1537416	1537490	75	+	2.476	1.903	0.38	LMBR1 domain-containing protein, putative
PF3D7_1338000	E007	0.317671	0.185	0.815		NC_004331.3	1537588	1537639	52	+				LMBR1 domain-containing protein, putative
PF3D7_1338000	E008	1.7218	0.379	0.543	0.872	NC_004331.3	1537790	1537863	74	+	1.908	2.652	-0.475	LMBR1 domain-containing protein, putative
PF3D7_1338000	E009	11.1745	0.009	0.294	0.73	NC_004331.3	1538005	1538121	117	+	6.171	5.434	0.183	LMBR1 domain-containing protein, putative
PF3D7_1338000	E010	0.895799	0.5	0.875	0.978	NC_004331.3	1538264	1538337	74	+	1.569	2.039	-0.378	LMBR1 domain-containing protein, putative
PF3D7_1338000	E011	0.962752	0.091	0.538	0.87	NC_004331.3	1538489	1538581	93	+	1.574	2.124	-0.433	LMBR1 domain-containing protein, putative
PF3D7_1338000	E012	3.75541	0.018	0.012	0.16	NC_004331.3	1538711	1538786	76	+	2.477	4.407	-0.831	LMBR1 domain-containing protein, putative
PF3D7_1338000	E013	13.289	0.007	0	0.003	NC_004331.3	1538933	1539031	99	+	4.87	7.706	-0.662	LMBR1 domain-containing protein, putative
PF3D7_1338000	E014	103.371	0.003	0.059	0.381	NC_004331.3	1539141	1539281	141	+	15.22	14.615	0.058	LMBR1 domain-containing protein, putative
PF3D7_1338000	E015	1.20914	0.059	0.136	0.545	NC_004331.3	1539365	1539430	66	+	2.481	1.353	0.875	LMBR1 domain-containing protein, putative
PF3D7_1338000	E016	1.89177	0.232	0.292	0.728	NC_004331.3	1539518	1539565	48	+	2.961	1.884	0.653	LMBR1 domain-containing protein, putative
PF3D7_1338000	E017	4.45589	0.015	0.002	0.05	NC_004331.3	1539706	1539799	94	+	2.482	4.856	-0.968	LMBR1 domain-containing protein, putative
PF3D7_1338000	E018	1.01581	0.112	0.118	0.51	NC_004331.3	1539984	1540034	51	+	1.124	2.498	-1.152	LMBR1 domain-containing protein, putative
PF3D7_1338000	E019	1.25643	0.166	0.163	0.594	NC_004331.3	1540124	1540191	68	+	2.494	1.352	0.884	LMBR1 domain-containing protein, putative
PF3D7_1338000	E020	1.16141	0.1	0.985	1	NC_004331.3	1540285	1540353	69	+	1.927	1.921	0.005	LMBR1 domain-containing protein, putative
PF3D7_1338800	E001	35.1398	0.003	0.018	0.203	NC_004331.3	1564932	1564966	35	-	8.669	6.406	0.437	CPW-WPC family protein
PF3D7_1338800	E002	3.81645	0.026	0.001	0.025	NC_004331.3	1565103	1565163	61	-	5.418	1.919	1.497	CPW-WPC family protein
PF3D7_1338800	E003	64.07	0.004	0.991	1	NC_004331.3	1565304	1565518	215	-	8.396	8.508	-0.019	CPW-WPC family protein
PF3D7_1338800	E004	50.6069	0.022	0.012	0.155	NC_004331.3	1565626	1565777	152	-	10.095	7.604	0.409	CPW-WPC family protein
PF3D7_1338800	E005	363.906	0.005	0.047	0.334	NC_004331.3	1565892	1566397	506	-	15.532	16.756	-0.109	CPW-WPC family protein
PF3D7_1338800	E006	4.8466	0.036	0.369	0.785	NC_004331.3	1566466	1566564	99	-	3.49	2.476	0.495	CPW-WPC family protein
PF3D7_1338800	E007	1.52628	0.04	0.31	0.743	NC_004331.3	1566644	1566664	21	-	2.486	1.351	0.88	CPW-WPC family protein
PF3D7_1338800	E008	68.457	0.002	0.554	0.876	NC_004331.3	1566761	1566895	135	-	8.103	8.82	-0.122	CPW-WPC family protein
PF3D7_1338800	E009	1.5462	0.044	0.039	0.309	NC_004331.3	1567066	1567155	90	-	3.496	1.28	1.449	CPW-WPC family protein
PF3D7_1338800	E010	3.32905	0.019	0.724	0.943	NC_004331.3	1567245	1567321	77	-	2.485	2.087	0.252	CPW-WPC family protein
PF3D7_1338800	E011	84.4556	0.021	0.019	0.205	NC_004331.3	1567399	1567660	262	-	6.736	9.768	-0.536	CPW-WPC family protein
PF3D7_1345000	E001	0.639484	0.349	0.393	0.801	NC_004331.3	1807159	1807184	26	+	0.212	1.423	-2.749	RING zinc finger protein, putative
PF3D7_1345000	E002	16.7207	0.009	0.139	0.55	NC_004331.3	1807309	1807460	152	+	4.898	6.155	-0.329	RING zinc finger protein, putative
PF3D7_1345000	E003	2.93712	0.033	0.064	0.394	NC_004331.3	1807596	1807644	49	+	3.914	2.248	0.8	RING zinc finger protein, putative
PF3D7_1345000	E004	1.81515	0.547	0.301	0.736	NC_004331.3	1807749	1807791	43	+	3.578	1.656	1.112	RING zinc finger protein, putative
PF3D7_1345000	E005	19.8064	0.052	0.142	0.556	NC_004331.3	1807948	1808124	177	+	5.163	6.806	-0.399	RING zinc finger protein, putative
PF3D7_1345000	E006	3.02887	0.167	0.387	0.798	NC_004331.3	1808218	1808248	31	+	1.773	2.844	-0.682	RING zinc finger protein, putative
PF3D7_1345000	E007	5.45145	0.033	0.208	0.654	NC_004331.3	1808365	1808462	98	+	2.495	3.776	-0.598	RING zinc finger protein, putative
PF3D7_1345000	E008	60.3018	0.045	0	0	NC_004331.3	1808598	1808738	141	+	6.561	11.057	-0.753	RING zinc finger protein, putative
PF3D7_1345000	E009	1.07487	0.063	0.774	0.954	NC_004331.3	1808874	1808940	67	+	1.769	1.48	0.258	RING zinc finger protein, putative
PF3D7_1345000	E010	1.01638	0.072	0.257	0.699	NC_004331.3	1809060	1809118	59	+	0.212	1.603	-2.92	RING zinc finger protein, putative
PF3D7_1345000	E011	39.8051	0.023	0	0	NC_004331.3	1809450	1809617	168	+	12.613	7.964	0.663	RING zinc finger protein, putative
PF3D7_1347000	E001	10.4679	0.048	0.241	0.685	NC_004331.3	1882964	1883191	228	-	5.747	5.144	0.16	WD repeat-containing protein 92, putative
PF3D7_1347000	E002	4.96773	0.017	0.003	0.064	NC_004331.3	1883395	1883465	71	-	5.038	3.025	0.736	WD repeat-containing protein 92, putative
PF3D7_1347000	E003	8.89868	0.024	0.895	0.983	NC_004331.3	1883555	1883717	163	-	4.618	5.007	-0.117	WD repeat-containing protein 92, putative
PF3D7_1347000	E004	7.05378	0.013	0.525	0.866	NC_004331.3	1883883	1884007	125	-	3.886	4.605	-0.245	WD repeat-containing protein 92, putative
PF3D7_1347000	E005	3.26789	0.021	0.914	0.988	NC_004331.3	1884170	1884233	64	-	2.958	3.021	-0.031	WD repeat-containing protein 92, putative
PF3D7_1347000	E006	5.39393	0.194	0.002	0.044	NC_004331.3	1884360	1884544	185	-	0.193	4.566	-4.564	WD repeat-containing protein 92, putative
PF3D7_1347000	E007	6.53915	0.051	0.561	0.879	NC_004331.3	1884691	1884946	256	-	3.604	4.354	-0.273	WD repeat-containing protein 92, putative
PF3D7_1347600	E001	2.93085	0.032	0.063	0.392	NC_004331.3	1902723	1902777	55	+	1.545	3.265	-1.079	conserved protein, unknown function
PF3D7_1347600	E002	1.93578	0.467	0.486	0.851	NC_004331.3	1903060	1903157	98	+	1.521	2.633	-0.792	conserved protein, unknown function
PF3D7_1347600	E003	0.209556	0.26	0.084		NC_004331.3	1903325	1903363	39	+				conserved protein, unknown function
PF3D7_1347600	E004	28.4778	0.011	0	0	NC_004331.3	1903509	1903665	157	+	5.498	9.036	-0.717	conserved protein, unknown function
PF3D7_1347600	E005	1.94936	0.035	0.629	0.909	NC_004331.3	1903848	1903885	38	+	2.607	2.227	0.227	conserved protein, unknown function
PF3D7_1347600	E006	1.61229	0.053	0.159	0.589	NC_004331.3	1904008	1904038	31	+	2.994	1.862	0.685	conserved protein, unknown function
PF3D7_1347600	E007	3.2847	0.034	0	0.002	NC_004331.3	1904169	1904212	44	+	5.102	1.869	1.449	conserved protein, unknown function
PF3D7_1347600	E008	2.04358	0.084	0.324	0.751	NC_004331.3	1904329	1904396	68	+	3.017	2.108	0.518	conserved protein, unknown function
PF3D7_1347600	E009	0.521448	0.565	0.657	0.923	NC_004331.3	1904514	1904550	37	+	1.522	1.179	0.368	conserved protein, unknown function
PF3D7_1347600	E010	4.10514	0.046	0.138	0.548	NC_004331.3	1904659	1904719	61	+	4.202	2.996	0.488	conserved protein, unknown function
PF3D7_1347600	E011	3.18766	0.039	0.256	0.699	NC_004331.3	1904823	1904867	45	+	3.668	2.712	0.436	conserved protein, unknown function
PF3D7_1347600	E012	2.77798	0.036	0.053	0.356	NC_004331.3	1904980	1905044	65	+	3.954	2.415	0.711	conserved protein, unknown function
PF3D7_1347600	E013	1.90649	0.037	0.008	0.119	NC_004331.3	1905163	1905196	34	+	3.668	1.578	1.217	conserved protein, unknown function
PF3D7_1347600	E014	0.645081	0.508	0.739	0.947	NC_004331.3	1905294	1905355	62	+	1.495	1.395	0.1	conserved protein, unknown function
PF3D7_1347800	E001	0.795804	0.1	0.715	0.941	NC_004331.3	1911507	1911678	172	+	1.885	1.581	0.254	leucine-rich repeat protein
PF3D7_1347800	E002	1.22789	0.063	0.244	0.687	NC_004331.3	1911807	1911855	49	+	1.347	2.355	-0.806	leucine-rich repeat protein
PF3D7_1347800	E003	1.36488	0.327	0.982	1	NC_004331.3	1911951	1912057	107	+	1.911	2.202	-0.204	leucine-rich repeat protein
PF3D7_1347800	E004	12.7567	0.028	0	0.008	NC_004331.3	1912166	1912365	200	+	4.175	6.794	-0.703	leucine-rich repeat protein
PF3D7_1347800	E005	0.119665	0.305	0.564		NC_004331.3	1912470	1912564	95	+				leucine-rich repeat protein
PF3D7_1347800	E006	17.9598	0.019	0	0.002	NC_004331.3	1912685	1912832	148	+	8.468	6.408	0.402	leucine-rich repeat protein
PF3D7_1348800	E001	7.52576	0.03	0.062	0.389	NC_004331.3	1959657	1960239	583	+	1.95	4.02	-1.044	E1-E2 ATPase, putative
PF3D7_1348800	E002	24.39	0.011	0.849	0.973	NC_004331.3	1960427	1962884	2458	+	6.508	6.693	-0.041	E1-E2 ATPase, putative
PF3D7_1348800	E003	29.75	0.031	0.768	0.952	NC_004331.3	1963034	1965409	2376	+	7.169	7.399	-0.046	E1-E2 ATPase, putative
PF3D7_1348800	E004	3.7829	0.031	0.002	0.045	NC_004331.3	1965499	1965564	66	+	5.037	2.257	1.158	E1-E2 ATPase, putative
PF3D7_1348800	E005	1.05453	0.655	0.542	0.872	NC_004331.3	1965656	1965677	22	+	0.235	1.546	-2.72	E1-E2 ATPase, putative
PF3D7_1356700	E001	6.65872	0.017	0.001	0.037	NC_004331.3	2245189	2245210	22	+	5.464	3.096	0.82	DnaJ protein, putative
PF3D7_1356700	E002	21.4157	0.016	0.303	0.738	NC_004331.3	2245311	2245466	156	+	7.578	8.372	-0.144	DnaJ protein, putative
PF3D7_1356700	E003	41.5208	0.01	0.56	0.879	NC_004331.3	2245650	2245807	158	+	10.335	10.63	-0.041	DnaJ protein, putative
PF3D7_1356700	E004	20.3717	0.027	0.608	0.897	NC_004331.3	2245891	2246036	146	+	7.593	8.026	-0.08	DnaJ protein, putative
PF3D7_1356700	E005	0.119665	0.294	0.355		NC_004331.3	2246131	2246180	50	+				DnaJ protein, putative
PF3D7_1356700	E006	1.0503	0.342	0.423	0.821	NC_004331.3	2246317	2246356	40	+	2.186	1.386	0.658	DnaJ protein, putative
PF3D7_1356700	E007	13.3317	0.082	0.671	0.93	NC_004331.3	2246488	2246512	25	+	6.524	6.083	0.101	DnaJ protein, putative
PF3D7_1357900	E001	2.90521	0.039	0.001	0.033	NC_004331.3	2295637	2295655	19	+	4.386	1.841	1.252	pyrroline-5-carboxylate reductase, putative
PF3D7_1357900	E002	37.3659	0.004	0.007	0.107	NC_004331.3	2295823	2295962	140	+	10.689	9.36	0.192	pyrroline-5-carboxylate reductase, putative
PF3D7_1357900	E003	7.45242	0.02	0.033	0.284	NC_004331.3	2296051	2296125	75	+	3.608	5.344	-0.567	pyrroline-5-carboxylate reductase, putative
PF3D7_1357900	E004	6.19581	0.05	0.072	0.41	NC_004331.3	2296276	2296341	66	+	3.151	4.83	-0.616	pyrroline-5-carboxylate reductase, putative
PF3D7_1357900	E005	45.5212	0.006	0.367	0.784	NC_004331.3	2296514	2296946	433	+	10.422	10.9	-0.065	pyrroline-5-carboxylate reductase, putative
PF3D7_1357900	E006	6.46858	0.057	0.139	0.549	NC_004331.3	2297101	2297156	56	+	3.402	4.796	-0.495	pyrroline-5-carboxylate reductase, putative
PF3D7_1358900	E001	13.9672	0.009	0.178	0.615	NC_004331.3	2332196	2332245	50	-	7.005	6.13	0.193	GTP-binding protein, putative
PF3D7_1358900	E002	4.08736	0.1	0.917	0.988	NC_004331.3	2332355	2332430	76	-	3.602	3.58	0.009	GTP-binding protein, putative
PF3D7_1358900	E003	1.61364	0.103	0.536	0.87	NC_004331.3	2332554	2332594	41	-	1.989	2.461	-0.307	GTP-binding protein, putative
PF3D7_1358900	E004	59.6111	0.004	0.156	0.583	NC_004331.3	2332730	2332884	155	-	12.458	11.917	0.064	GTP-binding protein, putative
PF3D7_1358900	E005	4.53371	0.015	0.308	0.742	NC_004331.3	2332980	2333092	113	-	3.406	4.194	-0.3	GTP-binding protein, putative
PF3D7_1358900	E006	1.54458	0.036	0.021	0.219	NC_004331.3	2333175	2333255	81	-	1.148	3.051	-1.41	GTP-binding protein, putative
PF3D7_1358900	E007	1.64603	0.051	0.963	0.999	NC_004331.3	2333385	2333447	63	-	2.292	2.274	0.012	GTP-binding protein, putative
PF3D7_1358900	E008	1.33296	0.323	0.294	0.73	NC_004331.3	2333531	2333576	46	-	2.553	1.601	0.673	GTP-binding protein, putative
PF3D7_1358900	E009	3.31641	0.022	0.072	0.41	NC_004331.3	2333666	2333751	86	-	2.551	3.985	-0.643	GTP-binding protein, putative
PF3D7_1358900	E010	3.42921	0.259	0.793	0.959	NC_004331.3	2333872	2333963	92	-	3.2	3.644	-0.187	GTP-binding protein, putative
PF3D7_1358900	E011	30.2346	0.014	0.357	0.777	NC_004331.3	2334086	2334213	128	-	9.458	8.831	0.099	GTP-binding protein, putative
PF3D7_1358900	E012	1.26921	0.221	0.011	0.15	NC_004331.3	2334352	2334411	60	-	0.204	2.997	-3.877	GTP-binding protein, putative
PF3D7_1358900	E013	2.88357	0.048	0	0.017	NC_004331.3	2334567	2334607	41	-	1.146	4.266	-1.897	GTP-binding protein, putative
PF3D7_1358900	E014	2.50168	0.041	0.438	0.83	NC_004331.3	2334708	2334764	57	-	2.547	3.197	-0.328	GTP-binding protein, putative
PF3D7_1358900	E015	2.8909	0.023	0.85	0.973	NC_004331.3	2334901	2334915	15	-	3.015	3.187	-0.08	GTP-binding protein, putative
PF3D7_1360500	E001	0.462958	0.151	0.609	0.898	NC_004331.3	2413324	2413350	27	+	0.107	0.994	-3.216	guanylyl cyclase beta
PF3D7_1360500	E002	1.5048	0.081	0.267	0.709	NC_004331.3	2413551	2413679	129	+	0.107	1.717	-4.004	guanylyl cyclase beta
PF3D7_1360500	E003	11.3298	0.012	0.015	0.183	NC_004331.3	2413817	2414080	264	+	2.129	4.575	-1.104	guanylyl cyclase beta
PF3D7_1360500	E004	25.2319	0.008	0	0.001	NC_004331.3	2414253	2414427	175	+	2.129	6.687	-1.651	guanylyl cyclase beta
PF3D7_1360500	E005	7.81406	0.014	0.66	0.925	NC_004331.3	2414539	2414691	153	+	3.654	3.74	-0.033	guanylyl cyclase beta
PF3D7_1360500	E006	11.6238	0.038	0.001	0.037	NC_004331.3	2414825	2415166	342	+	0.107	4.582	-5.42	guanylyl cyclase beta
PF3D7_1360500	E007	20.5926	0.038	0.052	0.353	NC_004331.3	2415317	2415554	238	+	4.205	5.941	-0.499	guanylyl cyclase beta
PF3D7_1360500	E008	9.4152	0.083	0.27	0.711	NC_004331.3	2415659	2415915	257	+	3.004	4.036	-0.426	guanylyl cyclase beta
PF3D7_1360500	E009	23.7215	0.046	0.082	0.442	NC_004331.3	2416039	2417114	1076	+	8.45	5.91	0.516	guanylyl cyclase beta
PF3D7_1360500	E010	9.76242	0.076	0.796	0.959	NC_004331.3	2417269	2417567	299	+	4.184	3.984	0.071	guanylyl cyclase beta
PF3D7_1360500	E011	18.7473	0.006	0.286	0.723	NC_004331.3	2417688	2417907	220	+	5.099	5.575	-0.129	guanylyl cyclase beta
PF3D7_1360500	E012	4.74615	0.015	0.037	0.299	NC_004331.3	2418046	2418449	404	+	0.107	2.939	-4.78	guanylyl cyclase beta
PF3D7_1360500	E013	104.164	0.033	0	0.007	NC_004331.3	2418690	2424485	5796	+	15.11	11.415	0.405	guanylyl cyclase beta
PF3D7_1360500	E014	3.25395	0.022	0.771	0.953	NC_004331.3	2425102	2425261	160	+	2.996	2.424	0.306	guanylyl cyclase beta
PF3D7_1361300	E001	73.8415	0.005	0	0.003	NC_004331.3	2462069	2462194	126	+	6.731	9.702	-0.528	conserved Plasmodium protein, unknown function
PF3D7_1361300	E002	0.223629	0.167	1		NC_004331.3	2462337	2462400	64	+				conserved Plasmodium protein, unknown function
PF3D7_1361300	E003	0.415856	0.662	1	1	NC_004331.3	2462494	2462559	66	+	0.253	0.868	-1.781	conserved Plasmodium protein, unknown function
PF3D7_1361300	E004	1.83914	0.144	0.376	0.789	NC_004331.3	2462646	2462687	42	+	0.199	1.77	-3.155	conserved Plasmodium protein, unknown function
PF3D7_1361300	E005	2.15681	0.17	0.618	0.904	NC_004331.3	2462773	2462811	39	+	2.343	1.815	0.368	conserved Plasmodium protein, unknown function
PF3D7_1361300	E006	0.390051	0.124	0.09	0.46	NC_004331.3	2462918	2462962	45	+	2.33	0.641	1.861	conserved Plasmodium protein, unknown function
PF3D7_1361300	E007	0.670886	0.08	0.65	0.921	NC_004331.3	2463110	2463194	85	+	0.183	1.106	-2.594	conserved Plasmodium protein, unknown function
PF3D7_1361300	E008	1.00743	0.052	0.546	0.873	NC_004331.3	2463301	2463406	106	+	0.184	1.284	-2.804	conserved Plasmodium protein, unknown function
PF3D7_1361300	E009	30.273	0.009	0.001	0.026	NC_004331.3	2463530	2463650	121	+	8.944	6.209	0.527	conserved Plasmodium protein, unknown function
PF3D7_1361300	E010	6.43339	0.032	0.12	0.514	NC_004331.3	2463762	2463784	23	+	4.596	2.906	0.662	conserved Plasmodium protein, unknown function
PF3D7_1361500.1	E001	10.0332	0.124	0.354	0.777	NC_004331.3	2465491	2465579	89	-	6.145	4.817	0.351	PH domain-containing protein, putative
PF3D7_1361500.1	E002	0.582279	0.594	0.515	0.864	NC_004331.3	2465733	2465781	49	-	1.039	1.941	-0.902	PH domain-containing protein, putative
PF3D7_1361500.1	E003	1.96965	0.076	0.049	0.341	NC_004331.3	2465924	2465973	50	-	1.805	3.464	-0.94	PH domain-containing protein, putative
PF3D7_1361500.1	E004	38.4952	0.005	0.928	0.991	NC_004331.3	2466084	2466211	128	-	10.123	10.117	0.001	PH domain-containing protein, putative
PF3D7_1361500.1	E005	0.650516	0.093	0.316	0.744	NC_004331.3	2466348	2466409	62	-	1.81	1.014	0.835	PH domain-containing protein, putative
PF3D7_1361500.1	E006	49.6414	0.015	0.089	0.457	NC_004331.3	2466521	2466641	121	-	11.767	10.513	0.163	PH domain-containing protein, putative
PF3D7_1361500.1	E007	100.697	0.002	0.545	0.873	NC_004331.3	2466787	2466962	176	-	14.842	14.539	0.03	PH domain-containing protein, putative
PF3D7_1361500.1	E008	18.3866	0.006	0.717	0.941	NC_004331.3	2467087	2467127	41	-	7.549	7.278	0.053	PH domain-containing protein, putative
PF3D7_1361500.1	E009	22.0336	0.005	0.424	0.822	NC_004331.3	2467128	2467181	54	-	8.263	7.721	0.098	PH domain-containing protein, putative
PF3D7_1361500.1	E010	12.3454	0.02	0.966	0.999	NC_004331.3	2467291	2467339	49	-	6.162	6.235	-0.017	PH domain-containing protein, putative
PF3D7_1361500.1	E011	13.8962	0.024	0	0	NC_004331.3	2467433	2467597	165	-	4.246	8.455	-0.994	PH domain-containing protein, putative
PF3D7_1361500.1	E012	5.40507	0.089	0.006	0.104	NC_004331.3	2467728	2467787	60	-	2.775	5.6	-1.013	PH domain-containing protein, putative
PF3D7_1361500.1	E013	18.6666	0.082	0.544	0.873	NC_004331.3	2467926	2467982	57	-	7.758	6.911	0.167	PH domain-containing protein, putative
PF3D7_1362100	E001	11.7852	0.011	0.709	0.941	NC_004331.3	2487857	2487948	92	-	3.836	4.183	-0.125	14-3-3 protein
PF3D7_1362100	E002	0.94868	0.098	0.001	0.037	NC_004331.3	2488053	2488126	74	-	3.838	0.823	2.222	14-3-3 protein
PF3D7_1362100	E003	4.65706	0.015	0.016	0.184	NC_004331.3	2488273	2488366	94	-	4.908	2.501	0.972	14-3-3 protein
PF3D7_1362100	E004	50.2103	0.008	0.474	0.843	NC_004331.3	2488523	2488715	193	-	7.902	8.346	-0.079	14-3-3 protein
PF3D7_1362100	E005	31.7	0.013	0.218	0.664	NC_004331.3	2488888	2489091	204	-	5.75	6.849	-0.252	14-3-3 protein
PF3D7_1362100	E006	0.553419	0.215	0.838	0.97	NC_004331.3	2489230	2489300	71	-	0.299	0.848	-1.502	14-3-3 protein
PF3D7_1362100	E007	0.537719	0.243	0.835	0.969	NC_004331.3	2489382	2489475	94	-	0.301	0.846	-1.49	14-3-3 protein
PF3D7_1363800	E001	22.1104	0.01	0	0	NC_004331.3	2556025	2556951	927	+	3.929	7.935	-1.014	nuclear fusion protein, putative
PF3D7_1363800	E002	0.872062	0.071	0.178	0.615	NC_004331.3	2557067	2557179	113	+	0.151	1.725	-3.517	nuclear fusion protein, putative
PF3D7_1363800	E003	0.239329	0.255	0.586		NC_004331.3	2557286	2557377	92	+				nuclear fusion protein, putative
PF3D7_1363800	E004	0.873691	0.065	0.859	0.974	NC_004331.3	2557465	2557575	111	+	1.628	1.465	0.152	nuclear fusion protein, putative
PF3D7_1363800	E005	2.18463	0.048	0.03	0.272	NC_004331.3	2557810	2557931	122	+	0.157	2.678	-4.094	nuclear fusion protein, putative
PF3D7_1363800	E006	0.216877	0.323	0.75		NC_004331.3	2558044	2558090	47	+				nuclear fusion protein, putative
PF3D7_1363800	E007	9.70429	0.029	0.008	0.119	NC_004331.3	2558224	2558372	149	+	2.802	5.249	-0.905	nuclear fusion protein, putative
PF3D7_1363800	E008	2.11544	0.043	0.058	0.374	NC_004331.3	2558568	2558648	81	+	3.592	1.961	0.874	nuclear fusion protein, putative
PF3D7_1363800	E009	4.09972	0.213	0.237	0.681	NC_004331.3	2558845	2558923	79	+	4.25	3.06	0.474	nuclear fusion protein, putative
PF3D7_1363800	E010	26.0363	0.012	0.006	0.103	NC_004331.3	2559033	2559157	125	+	9.217	7.501	0.297	nuclear fusion protein, putative
PF3D7_1363800	E011	1.50534	0.157	0	0.005	NC_004331.3	2559259	2559326	68	+	4.253	0.653	2.703	nuclear fusion protein, putative
PF3D7_1363800	E012	5.99995	0.016	0.029	0.268	NC_004331.3	2559416	2559547	132	+	5.262	3.491	0.592	nuclear fusion protein, putative
PF3D7_1365600	E001	27.3992	0.006	0	0	NC_004331.3	2621261	2622204	944	+	7.583	9.702	-0.356	DNA topoisomerase 6 subunit B, putative
PF3D7_1365600	E002	0.119665	0.299	0.355		NC_004331.3	2622346	2622394	49	+				DNA topoisomerase 6 subunit B, putative
PF3D7_1365600	E003	0				NC_004331.3	2622515	2622583	69	+				DNA topoisomerase 6 subunit B, putative
PF3D7_1365600	E004	0.806563	0.077	0.256	0.699	NC_004331.3	2622658	2622717	60	+	2.003	0.927	1.111	DNA topoisomerase 6 subunit B, putative
PF3D7_1365600	E005	0.597007	0.112	0.496	0.855	NC_004331.3	2622787	2622846	60	+	1.636	0.93	0.815	DNA topoisomerase 6 subunit B, putative
PF3D7_1365600	E006	2.0901	0.445	0.236	0.681	NC_004331.3	2622981	2623085	105	+	2.029	3.149	-0.634	DNA topoisomerase 6 subunit B, putative
PF3D7_1365600	E007	30.1375	0.012	0	0	NC_004331.3	2623205	2623425	221	+	7.142	10.528	-0.56	DNA topoisomerase 6 subunit B, putative
PF3D7_1365600	E008	263.848	0.013	0	0	NC_004331.3	2623823	2624000	178	+	21.491	18.607	0.208	DNA topoisomerase 6 subunit B, putative
PF3D7_1400600	E001	3.87375	0.068	0.001	0.035	NC_037283.1	20897	21946	1050	-	2.16	2.553	-0.241	rifin
PF3D7_1400600	E002	0.38013	0.269	0.002	0.049	NC_037283.1	22179	22232	54	-	3.041	0.076	5.325	rifin
PF3D7_1401900	E001	20.07	0.009	0.06	0.382	NC_037283.1	74188	74247	60	-	6.738	7.688	-0.19	conserved protein, unknown function
PF3D7_1401900	E002	0.905092	0.191	0.727	0.944	NC_037283.1	74387	74464	78	-	1.411	1.706	-0.274	conserved protein, unknown function
PF3D7_1401900	E003	0.216877	0.286	0.555		NC_037283.1	74549	74594	46	-				conserved protein, unknown function
PF3D7_1401900	E004	58.932	0.011	0	0	NC_037283.1	74681	74831	151	-	13.436	10.735	0.324	conserved protein, unknown function
PF3D7_1401900	E005	5.81068	0.153	0.016	0.188	NC_037283.1	74986	75064	79	-	5.949	3.115	0.933	conserved protein, unknown function
PF3D7_1401900	E006	9.36095	0.015	0.027	0.255	NC_037283.1	75181	75330	150	-	4.155	5.67	-0.448	conserved protein, unknown function
PF3D7_1401900	E007	2.08626	0.037	0.082	0.441	NC_037283.1	75508	75647	140	-	1.406	2.826	-1.007	conserved protein, unknown function
PF3D7_1401900	E008	4.93623	0.032	0.003	0.06	NC_037283.1	75866	76190	325	-	1.983	4.541	-1.195	conserved protein, unknown function
PF3D7_1401900	E009	1.25351	0.079	0.025	0.246	NC_037283.1	76325	76422	98	-	0.266	2.475	-3.216	conserved protein, unknown function
PF3D7_1401900	E010	9.92347	0.01	0	0	NC_037283.1	76640	76793	154	-	1.987	6.162	-1.633	conserved protein, unknown function
PF3D7_1402000	E001	0				NC_037283.1	77258	77323	66	-				conserved Plasmodium protein, unknown function
PF3D7_1402000	E002	1.33047	0.111	0.013	0.163	NC_037283.1	77415	77521	107	-	0.082	2.437	-4.89	conserved Plasmodium protein, unknown function
PF3D7_1402000	E003	2.55477	0.033	0	0.007	NC_037283.1	77615	77668	54	-	0.082	3.475	-5.403	conserved Plasmodium protein, unknown function
PF3D7_1402000	E004	0.953574	0.447	0.056	0.369	NC_037283.1	77780	77846	67	-	0.082	2.232	-4.764	conserved Plasmodium protein, unknown function
PF3D7_1402000	E005	4.0904	0.017	0	0.001	NC_037283.1	77977	78054	78	-	1.264	4.467	-1.822	conserved Plasmodium protein, unknown function
PF3D7_1402000	E006	3.28405	0.15	0.206	0.652	NC_037283.1	78193	78261	69	-	2.52	3.523	-0.483	conserved Plasmodium protein, unknown function
PF3D7_1402000	E007	2.18146	0.094	0.01	0.141	NC_037283.1	78429	78543	115	-	1.265	3.311	-1.388	conserved Plasmodium protein, unknown function
PF3D7_1402000	E008	2.72618	0.1	0.008	0.121	NC_037283.1	78698	78746	49	-	1.265	3.433	-1.44	conserved Plasmodium protein, unknown function
PF3D7_1402000	E009	1.28805	0.192	0.993	1	NC_037283.1	78909	78990	82	-	2.169	1.903	0.188	conserved Plasmodium protein, unknown function
PF3D7_1402000	E010	4.71737	0.047	0.034	0.289	NC_037283.1	79120	79246	127	-	3.06	4.377	-0.516	conserved Plasmodium protein, unknown function
PF3D7_1402000	E011	1.85369	0.033	0.014	0.173	NC_037283.1	79343	79413	71	-	1.262	3.021	-1.259	conserved Plasmodium protein, unknown function
PF3D7_1402000	E012	1.599	0.067	0.003	0.056	NC_037283.1	79503	79583	81	-	0.082	2.912	-5.147	conserved Plasmodium protein, unknown function
PF3D7_1402000	E013	9.36029	0.017	0.305	0.74	NC_037283.1	79665	79817	153	-	6.091	4.764	0.355	conserved Plasmodium protein, unknown function
PF3D7_1402000	E014	24.1297	0.135	0	0.007	NC_037283.1	79930	80180	251	-	10.766	5.679	0.923	conserved Plasmodium protein, unknown function
PF3D7_1402000	E015	7.5209	0.086	0.099	0.479	NC_037283.1	80297	80423	127	-	6.04	3.838	0.654	conserved Plasmodium protein, unknown function
PF3D7_1403400	E001	2.71714	0.035	0.003	0.067	NC_037283.1	125986	126055	70	+	0.135	3.528	-4.712	conserved Plasmodium protein, unknown function
PF3D7_1403400	E002	13.504	0.016	0	0	NC_037283.1	126187	126422	236	+	2.408	7.278	-1.596	conserved Plasmodium protein, unknown function
PF3D7_1403400	E003	7.83799	0.012	0	0	NC_037283.1	126582	126819	238	+	0.101	5.728	-5.832	conserved Plasmodium protein, unknown function
PF3D7_1403400	E004	0.686586	0.087	0.142	0.555	NC_037283.1	126936	127019	84	+	0.099	1.855	-4.227	conserved Plasmodium protein, unknown function
PF3D7_1403400	E005	0.676139	0.094	0.325	0.752	NC_037283.1	127122	127174	53	+	1.962	1.318	0.575	conserved Plasmodium protein, unknown function
PF3D7_1403400	E006	0.103964	0.33	0.666		NC_037283.1	127290	127337	48	+				conserved Plasmodium protein, unknown function
PF3D7_1403400	E007	7.58389	0.012	0.026	0.248	NC_037283.1	127517	127639	123	+	5.585	4.424	0.336	conserved Plasmodium protein, unknown function
PF3D7_1403400	E008	2.85794	0.025	0.193	0.635	NC_037283.1	127773	127972	200	+	1.971	3.372	-0.775	conserved Plasmodium protein, unknown function
PF3D7_1403400	E009	8.18509	0.017	0.994	1	NC_037283.1	128117	128252	136	+	4.539	4.971	-0.131	conserved Plasmodium protein, unknown function
PF3D7_1403400	E010	4.73954	0.165	0.047	0.334	NC_037283.1	128407	128539	133	+	4.785	3.144	0.606	conserved Plasmodium protein, unknown function
PF3D7_1403400	E011	9.04162	0.024	0	0.011	NC_037283.1	128695	128804	110	+	6.572	4.303	0.611	conserved Plasmodium protein, unknown function
PF3D7_1403400	E012	5.87124	0.044	0.105	0.487	NC_037283.1	128924	129023	100	+	4.742	3.733	0.345	conserved Plasmodium protein, unknown function
PF3D7_1403400	E013	2.50451	0.035	0.028	0.263	NC_037283.1	129109	129275	167	+	3.646	2.162	0.754	conserved Plasmodium protein, unknown function
PF3D7_1403400	E014	0.38013	0.139	0.016	0.189	NC_037283.1	129395	129502	108	+	1.969	0.067	4.869	conserved Plasmodium protein, unknown function
PF3D7_1403400	E015	0.216877	0.29	0.633		NC_037283.1	129740	129877	138	+				conserved Plasmodium protein, unknown function
PF3D7_1403500	E001	22.4781	0.027	0.001	0.031	NC_037283.1	130022	130096	75	-	6.407	9.163	-0.516	dynein light chain, putative
PF3D7_1403500	E002	4.51369	0.026	0	0.002	NC_037283.1	130189	130237	49	-	5.057	2.144	1.238	dynein light chain, putative
PF3D7_1403500	E003	3.61645	0.028	0.036	0.294	NC_037283.1	130465	130544	80	-	4.147	2.756	0.59	dynein light chain, putative
PF3D7_1403500	E004	12.4208	0.014	0.001	0.017	NC_037283.1	130656	130776	121	-	7.155	5.068	0.497	dynein light chain, putative
PF3D7_1403500	E005	7.25885	0.011	0.035	0.292	NC_037283.1	130972	131029	58	-	5.427	4.221	0.363	dynein light chain, putative
PF3D7_1403500	E006	8.43844	0.072	0.184	0.623	NC_037283.1	131113	131239	127	-	4.322	5.712	-0.402	dynein light chain, putative
PF3D7_1403500	E007	4.09349	0.129	0.091	0.46	NC_037283.1	131383	131506	124	-	2.441	4.233	-0.794	dynein light chain, putative
PF3D7_1403500	E008	2.76576	0.026	0.026	0.251	NC_037283.1	131719	131876	158	-	1.718	3.676	-1.097	dynein light chain, putative
PF3D7_1403500	E009	0.598323	0.728	0.263	0.705	NC_037283.1	132080	132100	21	-	0.168	1.921	-3.519	dynein light chain, putative
PF3D7_1405100	E001	0.478659	0.707	0.226	0.674	NC_037283.1	175503	175528	26	-	0.073	1.792	-4.621	GTPase-activating protein, putative
PF3D7_1405100	E002	0.207928	0.288	0.246		NC_037283.1	175625	175721	97	-				GTPase-activating protein, putative
PF3D7_1405100	E003	0.960326	0.16	0.018	0.202	NC_037283.1	175850	175954	105	-	0.073	2.528	-5.118	GTPase-activating protein, putative
PF3D7_1405100	E004	1.07999	0.074	0.007	0.111	NC_037283.1	176097	176166	70	-	0.073	2.695	-5.21	GTPase-activating protein, putative
PF3D7_1405100	E005	0.664135	0.07	0.038	0.304	NC_037283.1	176265	176437	173	-	0.073	2.031	-4.802	GTPase-activating protein, putative
PF3D7_1405100	E006	4.29921	0.072	0.005	0.088	NC_037283.1	176553	176640	88	-	2.025	4.544	-1.166	GTPase-activating protein, putative
PF3D7_1405100	E007	163.472	0.016	0	0	NC_037283.1	176791	179705	2915	-	17.739	17.094	0.053	GTPase-activating protein, putative
PF3D7_1406500	E001	12.6356	0.018	0.001	0.018	NC_037283.1	233001	233834	834	-	6.966	4.63	0.589	WD repeat-containing protein 65, putative
PF3D7_1406500	E002	22.9454	0.016	0.001	0.017	NC_037283.1	233995	237744	3750	-	4	6.543	-0.71	WD repeat-containing protein 65, putative
PF3D7_1410100	E001	9.02543	0.01	0.369	0.785	NC_037283.1	396010	396334	325	+	2.967	4.011	-0.435	alpha/beta hydrolase, putative
PF3D7_1410100	E002	9.05374	0.019	0.588	0.889	NC_037283.1	396425	396580	156	+	4.162	3.848	0.113	alpha/beta hydrolase, putative
PF3D7_1410100	E003	2.71376	0.03	0.001	0.03	NC_037283.1	396751	396841	91	+	4.626	1.883	1.297	alpha/beta hydrolase, putative
PF3D7_1410100	E004	0.239329	0.294	1		NC_037283.1	396967	397051	85	+				alpha/beta hydrolase, putative
PF3D7_1410100	E005	0.239329	0.294	1		NC_037283.1	397192	397260	69	+				alpha/beta hydrolase, putative
PF3D7_1410100	E006	5.68566	0.024	0.382	0.794	NC_037283.1	397496	397611	116	+	2.108	3.173	-0.59	alpha/beta hydrolase, putative
PF3D7_1410100	E007	6.13283	0.025	0.026	0.247	NC_037283.1	397760	397967	208	+	0.282	3.474	-3.625	alpha/beta hydrolase, putative
PF3D7_1412400	E001	301.899	0.001	0.05	0.346	NC_037283.1	493971	500970	7000	-	20.47	20.926	-0.032	conserved Plasmodium protein, unknown function
PF3D7_1412400	E002	38.8989	0.022	0.677	0.932	NC_037283.1	501131	503010	1880	-	9.852	10.355	-0.072	conserved Plasmodium protein, unknown function
PF3D7_1412400	E003	101.235	0.003	0.001	0.027	NC_037283.1	503219	503697	479	-	15.511	14.047	0.143	conserved Plasmodium protein, unknown function
PF3D7_1412400	E004	30.7301	0.007	0.538	0.87	NC_037283.1	503897	504082	186	-	8.816	9.286	-0.075	conserved Plasmodium protein, unknown function
PF3D7_1412400	E005	5.20208	0.307	0.281	0.718	NC_037283.1	504234	504345	112	-	3.351	4.326	-0.368	conserved Plasmodium protein, unknown function
PF3D7_1414800	E001	359.315	0.002	0.001	0.03	NC_037283.1	599763	600197	435	-	21.96	21.429	0.035	small nuclear ribonucleoprotein-associated protein B, putative
PF3D7_1414800	E002	64.094	0.002	0.001	0.031	NC_037283.1	600510	600680	171	-	11.702	13.191	-0.173	small nuclear ribonucleoprotein-associated protein B, putative
PF3D7_1416400	E001	5.46271	0.023	0.003	0.062	NC_037283.1	661098	661208	111	-	5.516	3.104	0.83	conserved protein, unknown function
PF3D7_1416400	E002	2.2811	0.04	0.273	0.712	NC_037283.1	661367	661489	123	-	3.086	2.135	0.531	conserved protein, unknown function
PF3D7_1416400	E003	1.33132	0.101	0.356	0.777	NC_037283.1	661611	661718	108	-	2.515	1.754	0.52	conserved protein, unknown function
PF3D7_1416400	E004	20.79	0.006	0.37	0.786	NC_037283.1	661832	662002	171	-	6.007	6.861	-0.192	conserved protein, unknown function
PF3D7_1416400	E005	12.8397	0.008	0.032	0.282	NC_037283.1	662200	662336	137	-	3.552	5.642	-0.667	conserved protein, unknown function
PF3D7_1416400	E006	0.549723	0.831	0.13	0.534	NC_037283.1	662512	662567	56	-	2.462	0.629	1.968	conserved protein, unknown function
PF3D7_1416400	E007	2.70753	0.033	0.122	0.518	NC_037283.1	662810	662886	77	-	3.553	2.22	0.678	conserved protein, unknown function
PF3D7_1416400	E008	6.26715	0.013	0.744	0.948	NC_037283.1	662964	663075	112	-	3.961	3.749	0.079	conserved protein, unknown function
PF3D7_1416400	E009	6.92401	0.014	0	0.011	NC_037283.1	663176	663292	117	-	6.242	3.374	0.887	conserved protein, unknown function
PF3D7_1416400	E010	7.84011	0.03	0.504	0.859	NC_037283.1	663427	663563	137	-	3.557	4.225	-0.248	conserved protein, unknown function
PF3D7_1416400	E011	0.456207	0.209	0.545	0.873	NC_037283.1	663649	663737	89	-	0.134	1.042	-2.965	conserved protein, unknown function
PF3D7_1416400	E012	9.17366	0.018	0.004	0.08	NC_037283.1	663863	664116	254	-	1.793	4.889	-1.447	conserved protein, unknown function
PF3D7_1416400	E013	6.23004	0.015	0.002	0.05	NC_037283.1	664342	664585	244	-	0.166	4.084	-4.618	conserved protein, unknown function
PF3D7_1416400	E014	2.94718	0.028	0.333	0.759	NC_037283.1	664703	664816	114	-	1.791	2.866	-0.678	conserved protein, unknown function
PF3D7_1416400	E015	0.686586	0.105	0.351	0.774	NC_037283.1	665008	665098	91	-	0.136	1.443	-3.404	conserved protein, unknown function
PF3D7_1421200	E001	1022.49	0.004	0.021	0.219	NC_037283.1	875687	875929	243	-	27.909	28.303	-0.02	40S ribosomal protein S25
PF3D7_1421200	E002	13.4078	0.033	0.518	0.864	NC_037283.1	876080	876153	74	-	5.951	6.732	-0.178	40S ribosomal protein S26
PF3D7_1421200	E003	37.1882	0.004	0.001	0.022	NC_037283.1	876385	876385	1	-	10.46	8.473	0.304	40S ribosomal protein S27
PF3D7_1423300	E001	82.6195	0.005	0.42	0.82	NC_037283.1	936168	936405	238	+	13.547	13.135	0.045	serine/threonine protein phosphatase 7
PF3D7_1423300	E002	113.408	0.003	0.047	0.334	NC_037283.1	936500	936638	139	+	15.414	14.544	0.084	serine/threonine protein phosphatase 7
PF3D7_1423300	E003	80.3097	0.003	0.007	0.11	NC_037283.1	936789	936915	127	+	13.727	12.349	0.153	serine/threonine protein phosphatase 7
PF3D7_1423300	E004	10.5048	0.244	0.894	0.983	NC_037283.1	937053	937148	96	+	5.525	5.926	-0.101	serine/threonine protein phosphatase 7
PF3D7_1423300	E005	28.5771	0.005	0.721	0.942	NC_037283.1	937260	937385	126	+	8.65	8.954	-0.05	serine/threonine protein phosphatase 7
PF3D7_1423300	E006	15.0482	0.012	0.284	0.72	NC_037283.1	937580	937659	80	+	6.202	7.058	-0.187	serine/threonine protein phosphatase 7
PF3D7_1423300	E007	37.597	0.004	0.927	0.991	NC_037283.1	937805	937965	161	+	9.865	9.885	-0.003	serine/threonine protein phosphatase 7
PF3D7_1423300	E008	5.53233	0.015	0.087	0.451	NC_037283.1	938061	938141	81	+	3.553	4.869	-0.455	serine/threonine protein phosphatase 7
PF3D7_1423300	E009	205.143	0.009	0.882	0.98	NC_037283.1	938332	938849	518	+	18.315	18.504	-0.015	serine/threonine protein phosphatase 7
PF3D7_1423300	E010	54.9897	0.013	0.703	0.94	NC_037283.1	938961	939118	158	+	11.41	11.746	-0.042	serine/threonine protein phosphatase 7
PF3D7_1423300	E011	120.541	0.002	0.022	0.227	NC_037283.1	939409	939713	305	+	15.766	14.81	0.09	serine/threonine protein phosphatase 7
PF3D7_1423300	E012	128.148	0.007	0.34	0.766	NC_037283.1	939909	940265	357	+	15.876	15.384	0.045	serine/threonine protein phosphatase 7
PF3D7_1423300	E013	21.0825	0.013	0.882	0.98	NC_037283.1	940571	940674	104	+	7.578	7.736	-0.03	serine/threonine protein phosphatase 7
PF3D7_1423300	E014	6.85589	0.072	0.31	0.743	NC_037283.1	940824	940928	105	+	4.107	5.152	-0.327	serine/threonine protein phosphatase 7
PF3D7_1423300	E015	146.563	0.007	0.014	0.173	NC_037283.1	941058	941218	161	+	15.936	17.519	-0.137	serine/threonine protein phosphatase 7
PF3D7_1423300	E016	36.447	0.005	0	0.004	NC_037283.1	941515	941638	124	+	8.648	11.255	-0.38	serine/threonine protein phosphatase 7
PF3D7_1428400	E001	1.45469	0.055	0.273	0.712	NC_037283.1	1108090	1108144	55	-	0.049	1.911	-5.282	WD and tetratricopeptide repeats protein 1, putative
PF3D7_1428400	E002	1.12929	0.531	0.477	0.845	NC_037283.1	1108245	1108345	101	-	0.049	1.552	-4.982	WD and tetratricopeptide repeats protein 1, putative
PF3D7_1428400	E003	1.39734	0.414	0.167	0.602	NC_037283.1	1108496	1108585	90	-	2.723	1.421	0.938	WD and tetratricopeptide repeats protein 1, putative
PF3D7_1428400	E004	0.875319	0.689	0.126	0.527	NC_037283.1	1108689	1108741	53	-	2.734	0.991	1.464	WD and tetratricopeptide repeats protein 1, putative
PF3D7_1428400	E005	3.43961	0.099	0.002	0.044	NC_037283.1	1108870	1108985	116	-	4.925	2.12	1.216	WD and tetratricopeptide repeats protein 1, putative
PF3D7_1428400	E006	84.0023	0.05	0.004	0.077	NC_037283.1	1109149	1114076	4928	-	9.252	11.82	-0.353	WD and tetratricopeptide repeats protein 1, putative
PF3D7_1428400	E007	4.28983	0.016	0.491	0.853	NC_037283.1	1114222	1114389	168	-	3.291	3.012	0.128	WD and tetratricopeptide repeats protein 1, putative
PF3D7_1428400	E008	0.327593	0.131	0.747		NC_037283.1	1114491	1114552	62	-				WD and tetratricopeptide repeats protein 1, putative
PF3D7_1428400	E009	0.119665	0.333	1		NC_037283.1	1114678	1114769	92	-				WD and tetratricopeptide repeats protein 1, putative
PF3D7_1428400	E010	3.27582	0.165	0.776	0.954	NC_037283.1	1114968	1115217	250	-	2.679	2.604	0.04	WD and tetratricopeptide repeats protein 1, putative
PF3D7_1428400	E011	3.17649	0.023	0.208	0.654	NC_037283.1	1115323	1115470	148	-	3.29	2.418	0.444	WD and tetratricopeptide repeats protein 1, putative
PF3D7_1429300	E001	9.58057	0.016	0.069	0.405	NC_037283.1	1150475	1150548	74	-	2.683	4.609	-0.78	CPW-WPC family protein
PF3D7_1429300	E002	14.0901	0.009	0	0.001	NC_037283.1	1150667	1150720	54	-	8.351	4.685	0.834	CPW-WPC family protein
PF3D7_1429300	E003	27.0185	0.01	0.436	0.829	NC_037283.1	1150839	1150941	103	-	7.644	6.944	0.138	CPW-WPC family protein
PF3D7_1429300	E004	1.69621	0.051	0.192	0.635	NC_037283.1	1151053	1151114	62	-	0.272	1.944	-2.839	CPW-WPC family protein
PF3D7_1429300	E005	1.08162	0.059	0.673	0.931	NC_037283.1	1151275	1151340	66	-	1.905	1.474	0.37	CPW-WPC family protein
PF3D7_1429300	E006	16.1904	0.007	0.121	0.515	NC_037283.1	1151428	1151536	109	-	4.198	5.683	-0.437	CPW-WPC family protein
PF3D7_1429300	E007	4.33071	0.018	0.721	0.942	NC_037283.1	1151647	1151715	69	-	2.684	3.038	-0.179	CPW-WPC family protein
PF3D7_1429300	E008	20.2618	0.005	0.012	0.157	NC_037283.1	1151867	1151952	86	-	8.006	5.934	0.432	CPW-WPC family protein
PF3D7_1429300	E009	7.48016	0.01	0.002	0.05	NC_037283.1	1152036	1152051	16	-	6.101	3.423	0.834	CPW-WPC family protein
PF3D7_1429300	E010	2.69085	0.022	0.245	0.69	NC_037283.1	1152161	1152199	39	-	3.273	2.165	0.596	CPW-WPC family protein
PF3D7_1429300	E011	10.2498	0.015	0.775	0.954	NC_037283.1	1152359	1152450	92	-	4.198	4.457	-0.086	CPW-WPC family protein
PF3D7_1429300	E012	27.5232	0.015	0.231	0.676	NC_037283.1	1152523	1152623	101	-	8.024	6.923	0.213	CPW-WPC family protein
PF3D7_1429300	E013	102.475	0.002	0	0.001	NC_037283.1	1152741	1152873	133	-	10.062	12.671	-0.333	CPW-WPC family protein
PF3D7_1429300	E014	6.40428	0.098	0.712	0.941	NC_037283.1	1152997	1153013	17	-	3.274	3.741	-0.193	CPW-WPC family protein
PF3D7_1429300	E015	10.2019	0.065	0.987	1	NC_037283.1	1153144	1153183	40	-	4.594	4.594	0	CPW-WPC family protein
PF3D7_1429300	E016	9.31243	0.009	0.017	0.194	NC_037283.1	1153333	1153387	55	-	1.903	4.504	-1.243	CPW-WPC family protein
PF3D7_1431300	E001	217.752	0.007	0.001	0.024	NC_037283.1	1231036	1233432	2397	+	18.568	19.48	-0.069	large subunit GTPase 1, putative
PF3D7_1431300	E002	43.8311	0.008	0.001	0.026	NC_037283.1	1233737	1233841	105	+	11.555	9.772	0.242	large subunit GTPase 1, putative
PF3D7_1432400	E001	2.79901	0.165	0.928	0.991	NC_037283.1	1275899	1275961	63	-	2.662	2.709	-0.025	leucine-rich repeat protein
PF3D7_1432400	E002	0.974528	0.251	0.422	0.82	NC_037283.1	1276085	1276126	42	-	2.178	1.392	0.646	leucine-rich repeat protein
PF3D7_1432400	E003	11.9684	0.017	0.964	0.999	NC_037283.1	1276281	1276674	394	-	5.47	5.618	-0.039	leucine-rich repeat protein
PF3D7_1432400	E004	16.8368	0.009	0.001	0.031	NC_037283.1	1276944	1277179	236	-	8.019	6.015	0.415	leucine-rich repeat protein
PF3D7_1432400	E005	0.967077	0.236	0.174	0.61	NC_037283.1	1277280	1277372	93	-	0.138	1.975	-3.843	leucine-rich repeat protein
PF3D7_1432400	E006	11.7139	0.302	0.742	0.947	NC_037283.1	1277491	1278347	857	-	4.942	5.665	-0.197	leucine-rich repeat protein
PF3D7_1432400	E007	18.5544	0.013	0.154	0.578	NC_037283.1	1278457	1279877	1421	-	5.839	7.093	-0.281	leucine-rich repeat protein
PF3D7_1432400	E008	3.22995	0.021	0.805	0.961	NC_037283.1	1280003	1280137	135	-	3.1	3.02	0.038	leucine-rich repeat protein
PF3D7_1432400	E009	0				NC_037283.1	1280235	1280297	63	-				leucine-rich repeat protein
PF3D7_1432400	E010	1.08894	0.053	0.128	0.53	NC_037283.1	1280441	1280575	135	-	0.135	1.93	-3.833	leucine-rich repeat protein
PF3D7_1432400	E011	3.64965	0.056	0.06	0.382	NC_037283.1	1280685	1280804	120	-	1.562	3.625	-1.215	leucine-rich repeat protein
PF3D7_1432400	E012	1.2485	0.073	0.048	0.341	NC_037283.1	1280916	1280986	71	-	3.087	1.513	1.029	leucine-rich repeat protein
PF3D7_1432400	E013	2.42427	0.063	0.717	0.941	NC_037283.1	1281121	1281348	228	-	2.691	2.462	0.128	leucine-rich repeat protein
PF3D7_1432400	E014	0				NC_037283.1	1281543	1281610	68	-				leucine-rich repeat protein
PF3D7_1432400	E015	0.166423	0.256	0.074		NC_037283.1	1281707	1281786	80	-				leucine-rich repeat protein
PF3D7_1432400	E016	3.06172	0.025	0.345	0.77	NC_037283.1	1281874	1282123	250	-	2.201	3.163	-0.523	leucine-rich repeat protein
PF3D7_1432400	E017	2.21383	0.034	0.019	0.204	NC_037283.1	1282220	1282455	236	-	0.141	2.932	-4.375	leucine-rich repeat protein
PF3D7_1432400	E018	0				NC_037283.1	1282623	1282645	23	-				leucine-rich repeat protein
PF3D7_1434000	E001	41.5206	0.006	0.871	0.977	NC_037283.1	1364749	1364774	26	-	10.589	10.554	0.005	CCR4-associated factor 16, putative
PF3D7_1434000	E002	13.2403	0.014	0.002	0.048	NC_037283.1	1364900	1364988	89	-	5.279	7.474	-0.502	CCR4-associated factor 16, putative
PF3D7_1434000	E003	8.55921	0.012	0.143	0.556	NC_037283.1	1365087	1365233	147	-	5.555	4.52	0.298	CCR4-associated factor 16, putative
PF3D7_1434000	E004	26.2414	0.004	0.553	0.875	NC_037283.1	1365346	1365580	235	-	8.803	8.503	0.05	CCR4-associated factor 16, putative
PF3D7_1434000	E005	5.62123	0.021	0.252	0.696	NC_037283.1	1365714	1365813	100	-	4.651	3.821	0.284	CCR4-associated factor 16, putative
PF3D7_1434000	E006	12.0556	0.009	0.703	0.94	NC_037283.1	1365937	1366113	177	-	6.147	5.908	0.057	CCR4-associated factor 16, putative
PF3D7_1435700.1	E001	302.248	0.003	0.129	0.531	NC_037283.1	1445085	1446050	966	-	20.575	20.901	-0.023	ataxin-2 like protein, putative
PF3D7_1435700.1	E002	3.07879	0.044	0.59	0.89	NC_037283.1	1446158	1446268	111	-	3.434	3.009	0.19	ataxin-2 like protein, putative
PF3D7_1435700.1	E003	1.60969	0.141	0.556	0.877	NC_037283.1	1446425	1446484	60	-	2.589	2.015	0.361	ataxin-2 like protein, putative
PF3D7_1435700.1	E004	10.8425	0.063	0.18	0.617	NC_037283.1	1446584	1446684	101	-	6.615	5.066	0.385	ataxin-2 like protein, putative
PF3D7_1435700.1	E005	35.5899	0.004	0	0	NC_037283.1	1446770	1446940	171	-	7.25	10.957	-0.596	ataxin-2 like protein, putative
PF3D7_1435700.1	E006	1.854	0.046	0.592	0.89	NC_037283.1	1447057	1447089	33	-	2.604	2.163	0.268	ataxin-2 like protein, putative
PF3D7_1435700.1	E007	11.4852	0.022	0.002	0.049	NC_037283.1	1447255	1447361	107	-	7.348	4.883	0.59	ataxin-2 like protein, putative
PF3D7_1435700.1	E008	50.1111	0.003	0.003	0.067	NC_037283.1	1447973	1448148	176	-	12.267	10.674	0.201	ataxin-2 like protein, putative
PF3D7_1435700.1	E009	8.10275	0.076	0.774	0.954	NC_037283.1	1448321	1448445	125	-	4.778	4.985	-0.061	ataxin-2 like protein, putative
PF3D7_1435700.1	E010	88.6858	0.012	0.418	0.817	NC_037283.1	1448615	1449491	877	-	14.321	13.757	0.058	ataxin-2 like protein, putative
PF3D7_1436600	E001	765.565	0.003	0	0.002	NC_037283.1	1490654	1492510	1857	-	26.629	26.211	0.023	cGMP-dependent protein kinase
PF3D7_1436600	E002	31.8938	0.007	0	0.014	NC_037283.1	1492775	1493205	431	-	8.29	10.521	-0.344	cGMP-dependent protein kinase
PF3D7_1436600	E003	12.63	0.093	0.725	0.943	NC_037283.1	1493375	1493549	175	-	6.021	6.618	-0.136	cGMP-dependent protein kinase
PF3D7_1436600	E004	0.534548	0.117	0.56	0.879	NC_037283.1	1493754	1493823	70	-	1.046	1.458	-0.479	cGMP-dependent protein kinase
PF3D7_1436600	E005	0.846258	0.069	0.104	0.486	NC_037283.1	1494186	1494214	29	-	1.039	2.291	-1.141	cGMP-dependent protein kinase
PF3D7_1438700	E001	2.32346	0.045	0.022	0.227	NC_037283.1	1564575	1564644	70	+	3.257	1.458	1.16	DNA primase small subunit
PF3D7_1438700	E002	1.10355	0.066	0.667	0.928	NC_037283.1	1564780	1564830	51	+	2.068	1.773	0.222	DNA primase small subunit
PF3D7_1438700	E003	83.0168	0.019	0.51	0.862	NC_037283.1	1565026	1565141	116	+	13.904	13.409	0.052	DNA primase small subunit
PF3D7_1438700	E004	105.431	0.005	0.538	0.87	NC_037283.1	1565321	1565458	138	+	14.801	15.169	-0.035	DNA primase small subunit
PF3D7_1438700	E005	24.1568	0.013	0.17	0.605	NC_037283.1	1565567	1565649	83	+	8.7	7.673	0.181	DNA primase small subunit
PF3D7_1438700	E006	33.9853	0.006	0.072	0.41	NC_037283.1	1565751	1565859	109	+	10.015	8.87	0.175	DNA primase small subunit
PF3D7_1438700	E007	1.11814	0.06	0.001	0.025	NC_037283.1	1566027	1566101	75	+	0.103	3.191	-4.956	DNA primase small subunit
PF3D7_1438700	E008	2.20501	0.031	0.013	0.165	NC_037283.1	1566260	1566321	62	+	1.793	3.778	-1.075	DNA primase small subunit
PF3D7_1438700	E009	18.6288	0.026	0.58	0.887	NC_037283.1	1566419	1566528	110	+	7.146	7.528	-0.075	DNA primase small subunit
PF3D7_1438700	E010	7.88498	0.012	0.533	0.869	NC_037283.1	1566655	1566755	101	+	4.766	5.29	-0.151	DNA primase small subunit
PF3D7_1438700	E011	38.0753	0.017	0.015	0.181	NC_037283.1	1566858	1566994	137	+	9.193	11.222	-0.288	DNA primase small subunit
PF3D7_1438700	E012	0.375979	0.138	0.121	0.515	NC_037283.1	1567101	1567153	53	+	1.465	0.105	3.797	DNA primase small subunit
PF3D7_1438700	E013	5.68547	0.012	0.279	0.716	NC_037283.1	1567252	1567320	69	+	4.553	3.794	0.263	DNA primase small subunit
PF3D7_1438700	E014	3.98095	0.019	0.211	0.656	NC_037283.1	1567394	1567435	42	+	3.959	3.057	0.373	DNA primase small subunit
PF3D7_1438700	E015	2.14521	0.033	0.1	0.48	NC_037283.1	1567558	1567656	99	+	2.066	3.373	-0.707	DNA primase small subunit
PF3D7_1438700	E016	49.4165	0.004	0.549	0.874	NC_037283.1	1567796	1567839	44	+	11.296	11.047	0.032	DNA primase small subunit
PF3D7_1440600	E001	2.61318	0.08	0.069	0.404	NC_037283.1	1656434	1656493	60	+	0.154	2.928	-4.251	protein SOC3, putative
PF3D7_1440600	E002	8.31291	0.01	0	0.014	NC_037283.1	1656649	1656765	117	+	0.108	5.021	-5.534	protein SOC3, putative
PF3D7_1440600	E003	1.31037	0.272	0.232	0.677	NC_037283.1	1656897	1656962	66	+	0.086	2.149	-4.638	protein SOC3, putative
PF3D7_1440600	E004	0.962524	0.374	0.376	0.789	NC_037283.1	1657043	1657144	102	+	0.081	1.642	-4.35	protein SOC3, putative
PF3D7_1440600	E005	0.976026	0.081	0.268	0.709	NC_037283.1	1657265	1657359	95	+	0.081	1.818	-4.492	protein SOC3, putative
PF3D7_1440600	E006	1.94904	0.153	0.138	0.548	NC_037283.1	1657446	1657500	55	+	0.09	2.547	-4.825	protein SOC3, putative
PF3D7_1440600	E007	0.657383	0.102	0.461	0.839	NC_037283.1	1657679	1657767	89	+	0.074	1.311	-4.142	protein SOC3, putative
PF3D7_1440600	E008	8.75699	0.011	0.006	0.1	NC_037283.1	1657888	1658083	196	+	1.645	5.126	-1.64	protein SOC3, putative
PF3D7_1440600	E009	0.424805	0.165	0.564	0.881	NC_037283.1	1658173	1658274	102	+	0.072	1.125	-3.967	protein SOC3, putative
PF3D7_1440600	E010	2.39858	0.225	0.764	0.951	NC_037283.1	1658394	1658483	90	+	1.649	2.462	-0.578	protein SOC3, putative
PF3D7_1440600	E011	0.658441	0.15	0.048	0.339	NC_037283.1	1658596	1658651	56	+	2.328	0.916	1.346	protein SOC3, putative
PF3D7_1440600	E012	1.44224	0.056	0.303	0.737	NC_037283.1	1658767	1658860	94	+	2.323	1.829	0.345	protein SOC3, putative
PF3D7_1440600	E013	1.9789	0.051	0.132	0.536	NC_037283.1	1658949	1659044	96	+	0.087	2.352	-4.761	protein SOC3, putative
PF3D7_1440600	E014	1.43069	0.041	0.291	0.727	NC_037283.1	1659179	1659211	33	+	2.322	1.827	0.346	protein SOC3, putative
PF3D7_1440600	E015	2.72998	0.037	0.108	0.491	NC_037283.1	1659308	1659372	65	+	3.265	2.496	0.387	protein SOC3, putative
PF3D7_1440600	E016	3.25219	0.048	0.001	0.021	NC_037283.1	1659475	1659515	41	+	4.558	2.403	0.924	protein SOC3, putative
PF3D7_1440600	E017	7.7901	0.019	0.004	0.078	NC_037283.1	1659706	1659740	35	+	5.314	4.018	0.403	protein SOC3, putative
PF3D7_1444100	E001	5.81358	0.011	0.08	0.436	NC_037283.1	1801961	1802022	62	-	3.084	4.627	-0.585	conserved Plasmodium protein, unknown function
PF3D7_1444100	E002	2.77554	0.171	0.947	0.993	NC_037283.1	1802146	1802245	100	-	2.773	2.752	0.011	conserved Plasmodium protein, unknown function
PF3D7_1444100	E003	5.86842	0.461	0.475	0.843	NC_037283.1	1802322	1802444	123	-	4.772	3.739	0.352	conserved Plasmodium protein, unknown function
PF3D7_1444100	E004	25.7549	0.012	0	0.002	NC_037283.1	1802549	1803316	768	-	10.231	7.395	0.468	conserved Plasmodium protein, unknown function
PF3D7_1444100	E005	136.501	0.01	0.04	0.313	NC_037283.1	1803470	1819083	15614	-	15.268	16.354	-0.099	conserved Plasmodium protein, unknown function
PF3D7_1444100	E006	36.1506	0.005	0.171	0.606	NC_037283.1	1819226	1821548	2323	-	10.182	9.491	0.101	conserved Plasmodium protein, unknown function
PF3D7_1444100	E007	31.1379	0.038	0.594	0.891	NC_037283.1	1821742	1823520	1779	-	8.645	9.169	-0.085	conserved Plasmodium protein, unknown function
PF3D7_1444100	E008	3.78492	0.02	0.373	0.786	NC_037283.1	1823639	1823827	189	-	2.765	3.563	-0.366	conserved Plasmodium protein, unknown function
PF3D7_1444100	E009	0.239329	0.372	0.436		NC_037283.1	1823932	1824000	69	-				conserved Plasmodium protein, unknown function
PF3D7_1444100	E010	11.2867	0.01	0.179	0.615	NC_037283.1	1824132	1824359	228	-	4.903	6.121	-0.32	conserved Plasmodium protein, unknown function
PF3D7_1444100	E011	2.93459	0.271	0.729	0.945	NC_037283.1	1824450	1824509	60	-	2.795	3.036	-0.119	conserved Plasmodium protein, unknown function
PF3D7_1444100	E012	0.223629	0.165	0.394		NC_037283.1	1824716	1824745	30	-				conserved Plasmodium protein, unknown function
PF3D7_1444100	E013	1.92796	0.155	0.213	0.657	NC_037283.1	1824878	1824968	91	-	3.097	2.028	0.611	conserved Plasmodium protein, unknown function
PF3D7_1444100	E014	11.0038	0.041	0.812	0.963	NC_037283.1	1825067	1825326	260	-	5.713	5.649	0.016	conserved Plasmodium protein, unknown function
PF3D7_1448800	E001	24.9137	0.01	0.002	0.046	NC_037283.1	2001083	2001591	509	-	7.617	9.039	-0.247	Appr-1-p processing domain protein
PF3D7_1448800	E002	20.1584	0.01	0.002	0.047	NC_037283.1	2001797	2002106	310	-	8.442	6.877	0.296	Appr-1-p processing domain protein
PF3D7_1453600	E001	9.12344	0.009	0.001	0.029	NC_037283.1	2199371	2199533	163	-	2.651	5.397	-1.026	RAP protein, putative
PF3D7_1453600	E002	53.4258	0.008	0.001	0.027	NC_037283.1	2199694	2204708	5015	-	11.516	10.713	0.104	RAP protein, putative
PF3D7_1455000	E001	51.3642	0.227	0.752	0.949	NC_037283.1	2247245	2247913	669	-	7.892	8.87	-0.169	protein phosphatase PPM3, putative
PF3D7_1455000	E002	4.28043	0.028	0.555	0.877	NC_037283.1	2248076	2248245	170	-	2.118	2.848	-0.427	protein phosphatase PPM3, putative
PF3D7_1455000	E003	0.223629	0.17	1		NC_037283.1	2248346	2248411	66	-				protein phosphatase PPM3, putative
PF3D7_1455000	E004	0.119665	0.311	1		NC_037283.1	2248576	2248605	30	-				protein phosphatase PPM3, putative
PF3D7_1455000	E005	0.103964	0.328	1		NC_037283.1	2248736	2248804	69	-				protein phosphatase PPM3, putative
PF3D7_1455000	E006	1.59957	0.074	0.001	0.036	NC_037283.1	2248908	2248963	56	-	4.194	1.131	1.891	protein phosphatase PPM3, putative
PF3D7_1455000	E007	1.27873	0.086	0	0.015	NC_037283.1	2249105	2249125	21	-	4.197	0.874	2.264	protein phosphatase PPM3, putative
PF3D7_1455000	E008	1.01418	0.078	0.433	0.826	NC_037283.1	2249323	2249366	44	-	0.236	1.491	-2.658	protein phosphatase PPM3, putative
PF3D7_1455000	E009	20.9577	0.005	0.221	0.668	NC_037283.1	2249643	2249750	108	-	4.654	5.931	-0.35	protein phosphatase PPM3, putative
PF3D7_1464300	E001	10.9754	0.035	0	0.002	NC_037283.1	2601441	2603758	2318	+	3.618	6.328	-0.807	conserved Plasmodium protein, unknown function
PF3D7_1464300	E002	12.4553	0.034	0	0.002	NC_037283.1	2603867	2604305	439	+	7.501	5.293	0.503	conserved Plasmodium protein, unknown function
PF3D7_1464500	E001	690.083	0.013	0.001	0.031	NC_037283.1	2607292	2616600	9309	+	25.291	26.442	-0.064	conserved Plasmodium membrane protein, unknown function
PF3D7_1464500	E002	3.64426	0.192	0.455	0.835	NC_037283.1	2616721	2616816	96	+	3.465	2.915	0.249	conserved Plasmodium membrane protein, unknown function
PF3D7_1464500	E003	1.28385	0.398	0.547	0.873	NC_037283.1	2616917	2617024	108	+	1.761	2.515	-0.514	conserved Plasmodium membrane protein, unknown function
PF3D7_1464500	E004	0.216877	0.295	0.295		NC_037283.1	2617162	2617236	75	+				conserved Plasmodium membrane protein, unknown function
PF3D7_1464500	E005	35.7995	0.006	0	0.003	NC_037283.1	2617454	2617621	168	+	10.452	8.528	0.293	conserved Plasmodium membrane protein, unknown function
PF3D7_1465700	E001	10.9395	0.01	0.394	0.802	NC_037283.1	2658255	2658274	20	-	4.574	3.445	0.409	plasmepsin VIII, putative
PF3D7_1465700	E002	0.239329	0.345	1		NC_037283.1	2658383	2658446	64	-				plasmepsin VIII, putative
PF3D7_1465700	E003	25.961	0.005	0.429	0.826	NC_037283.1	2658603	2658736	134	-	6.339	5.287	0.262	plasmepsin VIII, putative
PF3D7_1465700	E004	16.1231	0.056	0.001	0.026	NC_037283.1	2658814	2658909	96	-	7.968	3.975	1.003	plasmepsin VIII, putative
PF3D7_1465700	E005	1.5448	0.382	0.302	0.737	NC_037283.1	2659011	2659070	60	-	2.656	1.26	1.076	plasmepsin VIII, putative
PF3D7_1465700	E006	1.46363	0.046	0.643	0.918	NC_037283.1	2659194	2659245	52	-	0.227	1.315	-2.534	plasmepsin VIII, putative
PF3D7_1465700	E007	4.15343	0.019	0.697	0.939	NC_037283.1	2659325	2659394	70	-	2.677	2.1	0.35	plasmepsin VIII, putative
PF3D7_1465700	E008	77.0528	0.007	0.082	0.442	NC_037283.1	2659493	2659658	166	-	7.228	8.755	-0.277	plasmepsin VIII, putative
PF3D7_1465700	E009	2.08287	0.037	0.546	0.873	NC_037283.1	2659753	2659814	62	-	0.232	1.492	-2.684	plasmepsin VIII, putative
PF3D7_1465700	E010	43.7353	0.008	0.599	0.895	NC_037283.1	2659917	2660106	190	-	6.343	6.805	-0.101	plasmepsin VIII, putative
PF3D7_1465700	E011	1.78448	0.033	0.578	0.886	NC_037283.1	2660241	2660302	62	-	0.231	1.431	-2.633	plasmepsin VIII, putative
PF3D7_1465700	E012	4.25855	0.023	0.28	0.717	NC_037283.1	2660575	2660653	79	-	0.251	2.233	-3.153	plasmepsin VIII, putative
PF3D7_1465700	E013	26.4253	0.007	0.037	0.301	NC_037283.1	2660809	2660911	103	-	2.677	5.456	-1.027	plasmepsin VIII, putative
PF3D7_1466000	E001	9.40092	0.035	0.035	0.292	NC_037283.1	2686224	2686287	64	-	5.782	3.374	0.777	conserved protein, unknown function
PF3D7_1466000	E002	3.38613	0.025	0	0	NC_037283.1	2686402	2686413	12	-	6.214	1.642	1.92	conserved protein, unknown function
PF3D7_1466000	E003	0.978109	0.331	0.002	0.054	NC_037283.1	2686537	2686588	52	-	4.123	0.855	2.27	conserved protein, unknown function
PF3D7_1466000	E004	70.2448	0.008	0	0.011	NC_037283.1	2686686	2686872	187	-	5.782	9.243	-0.677	conserved protein, unknown function
PF3D7_1466000	E005	40.6008	0.007	0.005	0.091	NC_037283.1	2686985	2687127	143	-	4.154	7.307	-0.815	conserved protein, unknown function
PF3D7_1466000	E006	0.54447	0.095	1	1	NC_037283.1	2687233	2687252	20	-	0.232	0.877	-1.916	conserved protein, unknown function
PF3D7_1466000	E007	4.09723	0.226	0.429	0.825	NC_037283.1	2687367	2687429	63	-	3.431	2.247	0.611	conserved protein, unknown function
PF3D7_1466000	E008	2.99436	0.038	0.191	0.633	NC_037283.1	2687530	2687615	86	-	3.411	1.908	0.838	conserved protein, unknown function
PF3D7_1466000	E009	1.31725	0.051	0.003	0.065	NC_037283.1	2687706	2687761	56	-	4.148	1.151	1.85	conserved protein, unknown function
PF3D7_1466000	E010	4.14882	0.057	0.004	0.082	NC_037283.1	2687863	2687944	82	-	5.283	2.176	1.28	conserved protein, unknown function
PF3D7_1466000	E011	1.91437	0.055	0.067	0.4	NC_037283.1	2688027	2688090	64	-	3.41	1.397	1.287	conserved protein, unknown function
PF3D7_1466000	E012	23.5492	0.004	0.001	0.018	NC_037283.1	2688191	2688303	113	-	0.335	5.711	-4.093	conserved protein, unknown function
PF3D7_1469800	E001	133.451	0.005	0	0	NC_037283.1	2865024	2865506	483	-	17.482	15.087	0.213	conserved Plasmodium protein, unknown function
PF3D7_1469800	E002	0.625412	0.69	0.894	0.983	NC_037283.1	2865674	2865748	75	-	1.302	1.603	-0.3	conserved Plasmodium protein, unknown function
PF3D7_1469800	E003	109.841	0.006	0	0	NC_037283.1	2866156	2866245	90	-	13.203	16.091	-0.285	conserved Plasmodium protein, unknown function
PF3D7_1469900	E001	96.2151	0.007	0.315	0.744	NC_037283.1	2866358	2866424	67	+	12.111	12.238	-0.015	protein MGET
PF3D7_1469900	E002	68.9898	0.007	0	0.009	NC_037283.1	2866862	2867046	185	+	12.292	10.436	0.236	protein MGET
PF3D7_1469900	E003	272.945	0.024	0.01	0.145	NC_037283.1	2867239	2868183	945	+	15.53	17.925	-0.207	protein MGET
PF3D7_1470000	E001	46.393	0.05	0	0	NC_037283.1	2868291	2868347	57	-	5.49	13.651	-1.314	autophagy-related protein 12
PF3D7_1470000	E002	0.979282	0.067	0.875	0.978	NC_037283.1	2868476	2868538	63	-	1.626	1.859	-0.193	autophagy-related protein 12
PF3D7_1470000	E003	42.6806	0.051	0	0	NC_037283.1	2868703	2868833	131	-	12.322	8.484	0.538	autophagy-related protein 12
PF3D7_1470000	E004	16.6741	0.023	0	0	NC_037283.1	2869269	2869356	88	-	8.639	4.809	0.845	autophagy-related protein 12
PF3D7_1471500	E001	106.244	0.037	0.799	0.96	NC_037283.1	2922351	2922746	396	-	14.225	12.248	0.216	transmembrane protein 43, putative
PF3D7_1471500	E002	77.4616	0.086	0.034	0.289	NC_037283.1	2922887	2923171	285	-	14.651	10.46	0.486	transmembrane protein 43, putative
PF3D7_1471500	E003	35.4885	0.061	0.721	0.942	NC_037283.1	2923422	2923619	198	-	8.822	7.831	0.172	transmembrane protein 43, putative
PF3D7_1471500	E004	47.3971	0.007	0	0.011	NC_037283.1	2923752	2924006	255	-	7.43	9.207	-0.309	transmembrane protein 43, putative
PF3D7_1471500	E005	1.62446	0.069	0.132	0.536	NC_037283.1	2924166	2924213	48	-	0.261	1.943	-2.896	transmembrane protein 43, putative
PF3D7_1471500	E006	28.1137	0.006	0.001	0.017	NC_037283.1	2924408	2924557	150	-	5.066	7.268	-0.521	transmembrane protein 43, putative
PF3D7_1472500	E001	15.7934	0.011	0	0.001	NC_037283.1	2961722	2961909	188	-	8.443	5.356	0.657	conserved Plasmodium protein, unknown function
PF3D7_1472500	E002	47.4942	0.008	0	0.001	NC_037283.1	2962017	2962178	162	-	7.762	10.353	-0.416	conserved Plasmodium protein, unknown function
PF3D7_1472500	E003	26.0727	0.005	0.402	0.806	NC_037283.1	2962339	2962645	307	-	8.047	7.542	0.094	conserved Plasmodium protein, unknown function
