# Supplementary material for: PfSRPK1 Regulates Asexual Blood Stage Schizogony and Is Essential for Male Gamete Formation
Source: Microbiol Spectr. 2022 Sep 12;10(5):e02141-22. doi: 10.1128/spectrum.02141-22 (PMC9602455; doi:10.1128/spectrum.02141-22)
Supplement: Supplemental file 4 — Data Set S4. Download spectrum.02141-22-s0004.xlsx, XLSX file, 0.02 MB [file spectrum.02141-22-s0004.xlsx]

## Sheet: Sheet1
Supplemetary Data S4A: GO term enrichment analysis (Biological process) of DEGs with differntial exon usage
GO-ID	p-value	corr p-value	log2(pValue)	x	n	X	N	Description	Genes in test set
9405	9.2007e-06	0.0059069	-7.40338	14	75	145	2991	pathogenesis	PF3D7_0400100|PF3D7_0812200|PF3D7_0833500|PF3D7_0412400|PF3D7_1000100|PF3D7_0412900|PF3D7_0420900|PF3D7_0223500|PF3D7_0632800|PF3D7_0800100|PF3D7_0712400|PF3D7_0300100|PF3D7_1200100|PF3D7_0102500

## Sheet: Sheet2
Supplemetary Data S4B: GO term enrichment analysis (Cellular Component) of DEGs with differntial exon usage
GO-ID	p-value	corr p-value	log2(pValue)	x	n	X	N	Description	Genes in test set
42995	1.9478e-10	4.7527e-08	-24.3267	13	30	208	4474	cell projection	PF3D7_0509200|PF3D7_0624900|PF3D7_1025500|PF3D7_1347800|PF3D7_0929500|PF3D7_1440600|PF3D7_1202300|PF3D7_0922000|PF3D7_1037800|PF3D7_0419000|PF3D7_1403400|PF3D7_1229900|PF3D7_0905600
30286	6.7481e-08	8.2327e-06	-16.8902	10	25	208	4474	dynein complex	PF3D7_1403500|PF3D7_0729900|PF3D7_1202300|PF3D7_1025500|PF3D7_0922000|PF3D7_1037800|PF3D7_0419000|PF3D7_1403400|PF3D7_1007100|PF3D7_0718000
5930	1.9885e-06	0.0001213	-13.0091	7	15	208	4474	axoneme	PF3D7_0929500|PF3D7_1440600|PF3D7_1202300|PF3D7_0922000|PF3D7_1037800|PF3D7_0419000|PF3D7_1403400
44463	1.9885e-06	0.0001213	-13.0091	7	15	208	4474	cell projection part	PF3D7_0929500|PF3D7_1440600|PF3D7_1202300|PF3D7_0922000|PF3D7_1037800|PF3D7_0419000|PF3D7_1403400
5929	2.0636e-05	0.00081961	-10.2528	6	14	208	4474	cilium	PF3D7_0509200|PF3D7_0624900|PF3D7_1025500|PF3D7_1229900|PF3D7_1347800|PF3D7_0905600
5858	2.1891e-05	0.00081961	-10.2528	4	5	208	4474	axonemal dynein complex	PF3D7_0922000|PF3D7_1037800|PF3D7_0419000|PF3D7_1403400
5875	2.3514e-05	0.00081961	-10.2528	10	44	208	4474	microtubule associated complex	PF3D7_1403500|PF3D7_0729900|PF3D7_1202300|PF3D7_1025500|PF3D7_0922000|PF3D7_1037800|PF3D7_0419000|PF3D7_1403400|PF3D7_1007100|PF3D7_0718000
31224	3.7631e-05	0.00099464	-9.97354	88	1319	208	4474	intrinsic to membrane	PF3D7_0405600|PF3D7_1322900|PF3D7_0212400|PF3D7_0726800|PF3D7_0833500|PF3D7_0529100|PF3D7_0321400|PF3D7_1360500|PF3D7_1347600|PF3D7_1213500|PF3D7_1347800|PF3D7_1223500|PF3D7_0800100|PF3D7_0712400|PF3D7_0622000|PF3D7_1200100|PF3D7_1250200|PF3D7_0109950|PF3D7_0609100|PF3D7_1464500|PF3D7_0102500|PF3D7_0108800|PF3D7_0400100|PF3D7_0918400|PF3D7_0320700|PF3D7_0618800|PF3D7_1122600|PF3D7_1025500|PF3D7_1…
44430	3.8373e-05	0.00099464	-9.97354	16	110	208	4474	cytoskeletal part	PF3D7_0216700|PF3D7_1403500|PF3D7_0624900|PF3D7_0729900|PF3D7_1025500|PF3D7_1007100|PF3D7_1118800|PF3D7_1105200|PF3D7_1202300|PF3D7_1406500|PF3D7_0922000|PF3D7_1037800|PF3D7_1110700|PF3D7_0419000|PF3D7_1403400|PF3D7_0718000
16021	4.0764e-05	0.00099464	-9.97354	87	1302	208	4474	integral to membrane	PF3D7_0405600|PF3D7_1322900|PF3D7_0212400|PF3D7_0726800|PF3D7_0833500|PF3D7_0529100|PF3D7_0321400|PF3D7_1360500|PF3D7_1347600|PF3D7_1213500|PF3D7_1347800|PF3D7_1223500|PF3D7_0800100|PF3D7_0712400|PF3D7_0622000|PF3D7_1200100|PF3D7_1250200|PF3D7_0109950|PF3D7_0609100|PF3D7_1464500|PF3D7_0102500|PF3D7_0108800|PF3D7_0400100|PF3D7_0918400|PF3D7_0320700|PF3D7_0618800|PF3D7_1122600|PF3D7_1025500|PF3D7_1…
44447	6.3279e-05	0.0014037	-9.47655	4	6	208	4474	axoneme part	PF3D7_0922000|PF3D7_1037800|PF3D7_0419000|PF3D7_1403400
5856	0.00018392	0.0037397	-8.06286	16	125	208	4474	cytoskeleton	PF3D7_0216700|PF3D7_1403500|PF3D7_0624900|PF3D7_0729900|PF3D7_1025500|PF3D7_1007100|PF3D7_1118800|PF3D7_1105200|PF3D7_1202300|PF3D7_1406500|PF3D7_0922000|PF3D7_1037800|PF3D7_1110700|PF3D7_0419000|PF3D7_1403400|PF3D7_0718000
44425	0.00024266	0.0045546	-7.77846	90	1422	208	4474	membrane part	PF3D7_0405600|PF3D7_1322900|PF3D7_0212400|PF3D7_0726800|PF3D7_0833500|PF3D7_0529100|PF3D7_0321400|PF3D7_1360500|PF3D7_1347600|PF3D7_1213500|PF3D7_1347800|PF3D7_1223500|PF3D7_0800100|PF3D7_0712400|PF3D7_0622000|PF3D7_1200100|PF3D7_1250200|PF3D7_0109950|PF3D7_0609100|PF3D7_1464500|PF3D7_0102500|PF3D7_0108800|PF3D7_0400100|PF3D7_0918400|PF3D7_0320700|PF3D7_0618800|PF3D7_1122600|PF3D7_1025500|PF3D7_1…
20030	0.00037188	0.0064814	-7.26948	10	60	208	4474	infected host cell surface knob	PF3D7_0420900|PF3D7_0400100|PF3D7_0223500|PF3D7_0632800|PF3D7_0800100|PF3D7_0712400|PF3D7_1200100|PF3D7_0412400|PF3D7_1000100|PF3D7_0412900
15630	0.00074194	0.012069	-6.37255	12	89	208	4474	microtubule cytoskeleton	PF3D7_1403500|PF3D7_0624900|PF3D7_0729900|PF3D7_1105200|PF3D7_1202300|PF3D7_1025500|PF3D7_0922000|PF3D7_1037800|PF3D7_0419000|PF3D7_1403400|PF3D7_1007100|PF3D7_0718000
44312	0.00080968	0.012348	-6.33958	5	17	208	4474	crystalloid	PF3D7_1103500|PF3D7_1027900|PF3D7_1429300|PF3D7_0109100|PF3D7_0504500
31514	0.001785	0.02562	-5.28659	3	6	208	4474	motile secondary cilium	PF3D7_0624900|PF3D7_1229900|PF3D7_0905600
16020	0.0034982	0.04742	-4.39836	104	1822	208	4474	membrane	PF3D7_1322900|PF3D7_0726800|PF3D7_0833500|PF3D7_0529100|PF3D7_1360500|PF3D7_1213500|PF3D7_1347800|PF3D7_0208100|PF3D7_0930400|PF3D7_0712400|PF3D7_0109950|PF3D7_0609100|PF3D7_0102500|PF3D7_0400100|PF3D7_0918400|PF3D7_1122600|PF3D7_1214600|PF3D7_0618600|PF3D7_0412900|PF3D7_0822600|PF3D7_0632800|PF3D7_0109300|PF3D7_1037800|PF3D7_0103600|PF3D7_0623300|PF3D7_1127600|PF3D7_0506000|PF3D7_1471500|PF3D7_0…

## Sheet: Sheet3
Supplemetary Data S4C: GO term enrichment analysis (Molecular function) of DEGs with differntial exon usage
GO-ID	p-value	corr p-value	log2(pValue)	x	n	X	N	Description	Genes in test set
50839	4.9106e-05	0.0070539	-7.14736	11	55	158	3236	cell adhesion molecule binding	PF3D7_0420900|PF3D7_0400100|PF3D7_0223500|PF3D7_0632800|PF3D7_0800100|PF3D7_0712400|PF3D7_1200100|PF3D7_0302500|PF3D7_0412400|PF3D7_1000100|PF3D7_0412900
46789	5.9527e-05	0.0070539	-7.14736	14	87	158	3236	host cell surface receptor binding	PF3D7_0400100|PF3D7_0833500|PF3D7_0412400|PF3D7_1000100|PF3D7_0412900|PF3D7_0420900|PF3D7_0223500|PF3D7_0632800|PF3D7_0800100|PF3D7_0712400|PF3D7_0300100|PF3D7_1200100|PF3D7_1335300|PF3D7_0102500
5102	6.7826e-05	0.0070539	-7.14736	14	88	158	3236	receptor binding	PF3D7_0400100|PF3D7_0833500|PF3D7_0412400|PF3D7_1000100|PF3D7_0412900|PF3D7_0420900|PF3D7_0223500|PF3D7_0632800|PF3D7_0800100|PF3D7_0712400|PF3D7_0300100|PF3D7_1200100|PF3D7_1335300|PF3D7_0102500
46812	0.00016511	0.012727	-6.29596	15	107	158	3236	host cell surface binding	PF3D7_0400100|PF3D7_0833500|PF3D7_0412400|PF3D7_1000100|PF3D7_0412900|PF3D7_0420900|PF3D7_0223500|PF3D7_0632800|PF3D7_0800100|PF3D7_0712400|PF3D7_0300100|PF3D7_1200100|PF3D7_1335300|PF3D7_1335400|PF3D7_0102500
3774	0.00020396	0.012727	-6.29596	9	44	158	3236	motor activity	PF3D7_0509200|PF3D7_0216700|PF3D7_1403500|PF3D7_0729900|PF3D7_1202300|PF3D7_1406500|PF3D7_1025500|PF3D7_1037800|PF3D7_0718000
45502	0.00036284	0.018868	-5.72791	6	21	158	3236	dynein binding	PF3D7_0729900|PF3D7_1202300|PF3D7_0922000|PF3D7_1037800|PF3D7_1007100|PF3D7_0718000
